# Supplementary material for: De Novo Transcriptomes of a Mixotrophic and a Heterotrophic Ciliate from Marine Plankton
Source: PLoS One. 2014 Jul 1;9(7):e101418. doi: 10.1371/journal.pone.0101418 (PMC4077812; doi:10.1371/journal.pone.0101418)
Supplement: Table S1 — KEGG pathways identified in Strombidium rassoulzadegani and Strombidinopsis sp. (XLSX) [file pone.0101418.s002.xlsx]

## Sheet: Table S1
Table S1. KEGG pathways identified in Strombidium rassoulzadegani (Sras, in yellow) and Strombidinopsis sp. (Sopsis, in grey). Pathways were classified according to http://www.kegg.jp/kegg-bin/get_htext#B2
	Strombidium rassoulzadegani					Srombidinopsis sp.
Pathway	Total sequences in pathway	Enzyme	Ezyme ID	Sequences		Total sequences in pathway	Enzyme	Ezyme ID	Sequences
CARBOHYDRATE METABOLISM
Glycolysis / Gluconeogenesis	28	dehydrogenase (acetyl-transferring)	ec:1.2.4.1	2		38	dehydrogenase (acetyl-transferring)	ec:1.2.4.1	2
		aldolase	ec:4.1.2.13	1			aldolase	ec:4.1.2.13	2
		isomerase	ec:5.3.1.9	1			isomerase	ec:5.3.1.9	1
		isomerase	ec:5.3.1.1	4			isomerase	ec:5.3.1.1	2
		glucokinase (phosphorylating)	ec:2.7.1.2	2			glucokinase (phosphorylating)	ec:2.7.1.2	5
		hydratase	ec:4.2.1.11	2			hydratase	ec:4.2.1.11	1
		(alpha-D-glucose-1,6-bisphosphate-dependent)	ec:5.4.2.2	1			dehydrogenase (phosphorylating)	ec:1.2.1.12	3
		mutase	ec:5.4.2.1	3			mutase	ec:5.4.2.1	2
		dehydrogenase [NAD(P)+]	ec:1.2.1.5	2			dehydrogenase [NAD(P)+]	ec:1.2.1.5	5
		kinase	ec:2.7.2.3	1			dehydrogenase (NAD+)	ec:1.2.1.3	1
		carboxykinase (ATP)	ec:4.1.1.49	1			kinase	ec:2.7.2.3	2
		kinase	ec:2.7.1.40	3			carboxykinase (ATP)	ec:4.1.1.49	1
		dehydrogenase	ec:1.8.1.4	2			kinase	ec:2.7.1.40	6
		phosphohexokinase	ec:2.7.1.11	3			dehydrogenase	ec:1.8.1.4	1
							acetyltransferase	ec:2.3.1.12	1
							dehydrogenase (NAD(P)+) (phosphorylating)	ec:1.2.1.59	2
							phosphohexokinase	ec:2.7.1.11	3
Citrate cycle (TCA cycle)	20	dehydrogenase (succinyl-transferring)	ec:1.2.4.2	2		22	dehydrogenase (succinyl-transferring)	ec:1.2.4.2	2
		dehydrogenase (acetyl-transferring)	ec:1.2.4.1	2			dehydrogenase (acetyl-transferring)	ec:1.2.4.1	2
		dehydrogenase (ubiquinone)	ec:1.3.5.1	2			dehydrogenase (ubiquinone)	ec:1.3.5.1	2
		citrate synthase	ec:2.3.3.8	1			citrate synthase	ec:2.3.3.8	1
		(Si)-synthase	ec:2.3.3.1	1			(Si)-synthase	ec:2.3.3.1	4
		ligase (ADP-forming)	ec:6.2.1.5	1			ligase (ADP-forming)	ec:6.2.1.5	1
		succinyltransferase	ec:2.3.1.61	1			ligase (GDP-forming)	ec:6.2.1.4	3
		hydratase	ec:4.2.1.3	2			succinyltransferase	ec:2.3.1.61	1
		hydratase	ec:4.2.1.2	1			hydratase	ec:4.2.1.3	2
		carboxykinase (ATP)	ec:4.1.1.49	1			hydratase	ec:4.2.1.2	1
		dehydrogenase (NADP+)	ec:1.1.1.42	3			carboxykinase (ATP)	ec:4.1.1.49	1
		dehydrogenase	ec:1.1.1.37	2			dehydrogenase (NADP+)	ec:1.1.1.42	3
		dehydrogenase	ec:1.8.1.4	2			dehydrogenase	ec:1.1.1.37	1
							dehydrogenase	ec:1.8.1.4	1
							acetyltransferase	ec:2.3.1.12	1
Glyoxylate and dicarboxylate metabolism	19	ligase	ec:6.3.1.2	3		14	ligase	ec:6.3.1.2	1
		equilase	ec:1.11.1.6	3			equilase	ec:1.11.1.6	1
		(Si)-synthase	ec:2.3.3.1	1			(Si)-synthase	ec:2.3.3.1	4
		hydroxymethyltransferase	ec:2.1.2.1	2			hydroxymethyltransferase	ec:2.1.2.1	2
		mutase	ec:5.4.99.2	1			mutase	ec:5.4.99.2	1
		oxidase	ec:1.1.3.15	2			hydratase	ec:4.2.1.3	2
		transaminase	ec:2.6.1.4	1			3-kinase	ec:2.7.1.31	1
		hydratase	ec:4.2.1.3	2			dehydrogenase	ec:1.1.1.37	1
		3-kinase	ec:2.7.1.31	1			dehydratase	ec:4.2.1.55	1
		dehydrogenase	ec:1.1.1.37	2
		carboxylase	ec:6.4.1.3	1
Pyruvate metabolism	15	dehydrogenase (acetyl-transferring)	ec:1.2.4.1	2		17	dehydrogenase (acetyl-transferring)	ec:1.2.4.1	2
		hydrolase	ec:3.1.2.6	2			hydrolase	ec:3.1.2.6	1
		carboxykinase (ATP)	ec:4.1.1.49	1			dehydrogenase (NAD+)	ec:1.2.1.3	1
		kinase	ec:2.7.1.40	3			carboxykinase (ATP)	ec:4.1.1.49	1
		dehydrogenase (oxaloacetate-decarboxylating)	ec:1.1.1.38	2			kinase	ec:2.7.1.40	6
		dehydrogenase	ec:1.1.1.37	2			dehydrogenase (oxaloacetate-decarboxylating) (NADP+)	ec:1.1.1.40	1
		dehydrogenase	ec:1.8.1.4	2			dehydrogenase (oxaloacetate-decarboxylating)	ec:1.1.1.38	2
		carboxylase	ec:6.4.1.2	1			dehydrogenase	ec:1.1.1.37	1
							dehydrogenase	ec:1.8.1.4	1
							acetyltransferase	ec:2.3.1.12	1
							lyase	ec:4.4.1.5	1
Inositol phosphate metabolism	13	3-kinase	ec:2.7.1.153	1		11	5-kinase	ec:2.7.1.150	4
		5-kinase	ec:2.7.1.150	4			isomerase	ec:5.3.1.1	2
		isomerase	ec:5.3.1.1	4			dehydrogenase (acetylating)	ec:1.2.1.18	1
		3-kinase	ec:2.7.1.137	1			4-kinase	ec:2.7.1.67	3
		C	ec:3.1.4.3	2			synthase	ec:5.5.1.4	1
		4-kinase	ec:2.7.1.67	3
Galactose metabolism	12	galactokinase (phosphorylating)	ec:2.7.1.6	1		13	galactokinase (phosphorylating)	ec:2.7.1.6	2
		glucokinase (phosphorylating)	ec:2.7.1.2	2			glucokinase (phosphorylating)	ec:2.7.1.2	5
		(alpha-D-glucose-1,6-bisphosphate-dependent)	ec:5.4.2.2	1			4-epimerase	ec:5.1.3.2	1
		4-epimerase	ec:5.1.3.2	1			melibiase	ec:3.2.1.22	2
		melibiase	ec:3.2.1.22	2			phosphohexokinase	ec:2.7.1.11	3
		maltase	ec:3.2.1.20	2
		phosphohexokinase	ec:2.7.1.11	3
Amino sugar and nucleotide sugar metabolism	11	isomerase	ec:5.3.1.9	1		27	synthase	ec:2.4.1.16	1
		isomerase	ec:5.3.1.8	1			isomerase	ec:5.3.1.9	1
		galactokinase (phosphorylating)	ec:2.7.1.6	1			isomerase	ec:5.3.1.8	1
		glucokinase (phosphorylating)	ec:2.7.1.2	2			galactokinase (phosphorylating)	ec:2.7.1.6	2
		mannose phosphomutase	ec:5.4.2.8	1			glucokinase (phosphorylating)	ec:2.7.1.2	5
		mutase	ec:5.4.2.3	1			N-acetyltransferase	ec:2.3.1.4	1
		(alpha-D-glucose-1,6-bisphosphate-dependent)	ec:5.4.2.2	1			mannose phosphomutase	ec:5.4.2.8	1
		transaminase (isomerizing)	ec:2.6.1.16	2			mutase	ec:5.4.2.3	2
		4-epimerase	ec:5.1.3.2	1			4-epimerase	ec:5.1.3.2	1
							uridylyltransferase	ec:2.7.7.64	1
							chitodextrinase	ec:3.2.1.14	10
							reductase	ec:1.6.2.2	1
Pentose phosphate pathway	11	aldolase	ec:4.1.2.13	1		9	aldolase	ec:4.1.2.13	2
		isomerase	ec:5.3.1.9	1			isomerase	ec:5.3.1.9	1
		(alpha-D-glucose-1,6-bisphosphate-dependent)	ec:5.4.2.2	1			dehydrogenase (NADP+-dependent, decarboxylating)	ec:1.1.1.44	3
		diphosphokinase	ec:2.7.6.1	1			phosphohexokinase	ec:2.7.1.11	3
		dehydrogenase (NADP+-dependent, decarboxylating)	ec:1.1.1.44	3
		deoxyribokinase	ec:2.7.1.15	1
		phosphohexokinase	ec:2.7.1.11	3
Fructose and mannose metabolism	10	aldolase	ec:4.1.2.13	1		10	aldolase	ec:4.1.2.13	2
		isomerase	ec:5.3.1.8	1			isomerase	ec:5.3.1.8	1
		isomerase	ec:5.3.1.1	4			isomerase	ec:5.3.1.1	2
		1-phosphotransferase	ec:2.7.1.90	1			1-phosphotransferase	ec:2.7.1.90	1
		mannose phosphomutase	ec:5.4.2.8	1			mannose phosphomutase	ec:5.4.2.8	1
		phosphohexokinase	ec:2.7.1.11	3			phosphofructokinase 2	ec:2.7.1.105	1
							phosphohexokinase	ec:2.7.1.11	3
Starch and sucrose metabolism	10	disproportionating enzyme	ec:2.4.1.25	1		11	disproportionating enzyme	ec:2.4.1.25	1
		trehalose 6-phosphatase	ec:3.1.3.12	1			branching enzyme	ec:2.4.1.18	1
		synthase (UDP-forming)	ec:2.4.1.15	1			isomerase	ec:5.3.1.9	1
		isomerase	ec:5.3.1.9	1			glucokinase (phosphorylating)	ec:2.7.1.2	5
		glucokinase (phosphorylating)	ec:2.7.1.2	2			amylo-1,6-glucosidase	ec:3.2.1.33	1
		(alpha-D-glucose-1,6-bisphosphate-dependent)	ec:5.4.2.2	1			pectin depolymerase	ec:3.2.1.15	3
		amylo-1,6-glucosidase	ec:3.2.1.33	1
		maltase	ec:3.2.1.20	2
		pectin depolymerase	ec:3.2.1.15	2
Butanoate metabolism	10	dehydrogenase (acetyl-transferring)	ec:1.2.4.1	2		11	dehydrogenase (acetyl-transferring)	ec:1.2.4.1	2
		transaminase	ec:2.6.1.19	1			hydratase	ec:4.2.1.17	2
		dehydrogenase	ec:1.1.1.35	3			synthase	ec:2.3.3.10	1
		CoA-transferase	ec:2.8.3.8	1			transaminase	ec:2.6.1.19	2
		CoA-transferase	ec:2.8.3.5	3			dehydrogenase	ec:1.1.1.35	3
		dehydrogenase	ec:1.1.1.157	1			dehydrogenase	ec:1.1.1.30	1
							dehydratase	ec:4.2.1.55	1
							CoA-transferase	ec:2.8.3.5	1
							dehydrogenase	ec:1.1.1.157	1
Propanoate metabolism	6	dehydrogenase (acylating)	ec:1.2.1.27	1		13	dehydrogenase (acylating)	ec:1.2.1.27	3
		mutase	ec:5.4.99.2	1			hydratase	ec:4.2.1.17	2
		ligase (ADP-forming)	ec:6.2.1.5	1			dehydrogenase (acetylating)	ec:1.2.1.18	1
		transaminase	ec:2.6.1.19	1			mutase	ec:5.4.99.2	1
		CoA-transferase	ec:2.8.3.8	1			ligase (ADP-forming)	ec:6.2.1.5	1
		carboxylase	ec:6.4.1.3	1			ligase (GDP-forming)	ec:6.2.1.4	3
		carboxylase	ec:6.4.1.2	1			dehydrogenase (NAD+)	ec:1.2.1.3	1
							transaminase	ec:2.6.1.19	2
							dehydratase	ec:4.2.1.79	1
Pentose and glucuronate interconversions	2	pectin depolymerase	ec:3.2.1.15	2		5	dehydrogenase (NAD+)	ec:1.2.1.3	1
							uridylyltransferase	ec:2.7.7.64	1
							pectin depolymerase	ec:3.2.1.15	3
C5-Branched dibasic acid metabolism	1	ligase (ADP-forming)	ec:6.2.1.5	1		1	ligase (ADP-forming)	ec:6.2.1.5	1
Ascorbate and aldarate metabolism	0	-	-	0		2	dehydrogenase (NAD+)	ec:1.2.1.3	1
							uridylyltransferase	ec:2.7.7.64	1
ENERGY METABOLISM
Oxidative phosphorylation	21	dehydrogenase (ubiquinone)	ec:1.3.5.1	2		19	dehydrogenase (ubiquinone)	ec:1.3.5.1	2
		ATPase	ec:3.6.3.6	1			ATPase	ec:3.6.3.6	3
		diphosphatase	ec:3.6.1.1	10			diphosphatase	ec:3.6.1.1	6
		reductase (H+-translocating)	ec:1.6.5.3	3			reductase (H+-translocating)	ec:1.6.5.3	7
		oxidase	ec:1.9.3.1	2			oxidase	ec:1.9.3.1	1
		reductase	ec:1.10.2.2	3
Carbon fixation in photosynthetic organisms	15	aldolase	ec:4.1.2.13	1		12	aldolase	ec:4.1.2.13	2
		isomerase	ec:5.3.1.1	4			isomerase	ec:5.3.1.1	2
		transaminase	ec:2.6.1.2	1			dehydrogenase (NADP+) (phosphorylating)	ec:1.2.1.13	2
		transaminase	ec:2.6.1.1	2			dehydrogenase (phosphorylating)	ec:1.2.1.12	3
		kinase	ec:2.7.2.3	1			kinase	ec:2.7.2.3	2
		carboxykinase (ATP)	ec:4.1.1.49	1			carboxykinase (ATP)	ec:4.1.1.49	1
		kinase	ec:2.7.1.40	3			dehydrogenase (oxaloacetate-decarboxylating) (NADP+)	ec:1.1.1.40	1
		dehydrogenase	ec:1.1.1.37	2			dehydrogenase	ec:1.1.1.37	1
							dehydrogenase (NAD(P)+) (phosphorylating)	ec:1.2.1.59	2
Carbon fixation pathways in prokaryotes	16	citrate synthase	ec:2.3.3.8	1		14	citrate synthase	ec:2.3.3.8	1
		mutase	ec:5.4.99.2	1			mutase	ec:5.4.99.2	1
		ligase (ADP-forming)	ec:6.2.1.5	1			ligase (ADP-forming)	ec:6.2.1.5	1
		hydratase	ec:4.2.1.3	2			hydratase	ec:4.2.1.3	2
		hydratase	ec:4.2.1.2	1			hydratase	ec:4.2.1.2	1
		dehydrogenase (NADP+)	ec:1.5.1.5	1			dehydrogenase (NADP+)	ec:1.1.1.42	3
		dehydrogenase (NADP+)	ec:1.1.1.42	3			dehydrogenase	ec:1.1.1.37	1
		dehydrogenase	ec:1.1.1.37	2			dehydrogenase	ec:1.1.1.35	3
		dehydrogenase	ec:1.1.1.35	3			dehydratase	ec:4.2.1.55	1
		carboxylase	ec:6.4.1.3	1			reductase [NAD(P)H]	ec:1.5.1.20	2
		carboxylase	ec:6.4.1.2	1
		reductase [NAD(P)H]	ec:1.5.1.20	1
Methane metabolism	18	aldolase	ec:4.1.2.13	1		15	aldolase	ec:4.1.2.13	2
		dehydrogenase	ec:1.1.1.284	1			hydratase	ec:4.2.1.11	1
		hydratase	ec:4.2.1.11	2			transaminase	ec:2.6.1.52	2
		transaminase	ec:2.6.1.52	4			hydroxymethyltransferase	ec:2.1.2.1	2
		hydroxymethyltransferase	ec:2.1.2.1	2			mutase	ec:5.4.2.1	2
		mutase	ec:5.4.2.1	3			phosphatase	ec:3.1.3.3	1
		dehydrogenase	ec:1.1.1.37	2			dehydrogenase	ec:1.1.1.37	1
		phosphohexokinase	ec:2.7.1.11	3			hydrolase	ec:3.1.2.12	1
							phosphohexokinase	ec:2.7.1.11	3
Nitrogen metabolism	17	reductase (NADH)	ec:1.7.1.1	1		12	synthase (glutamine-hydrolysing)	ec:6.3.5.4	1
		ligase	ec:6.3.1.2	3			ligase	ec:6.3.1.2	1
		reductase (H+-translocating)	ec:1.6.5.3	3			reductase (H+-translocating)	ec:1.6.5.3	7
		dehydratase	ec:4.2.1.1	1			oxidase	ec:1.9.3.1	1
		oxidase	ec:1.9.3.1	2			glutaminase I	ec:3.5.1.2	2
		S-aminomethyldihydrolipoylprotein:(6S)-tetrahydrofolate aminomethyltransferase (ammonia-forming)	ec:2.1.2.10	1
		glutaminase I	ec:3.5.1.2	2
		reductase	ec:1.10.2.2	3
		dehydrogenase [NAD(P)+]	ec:1.4.1.3	1
		dehydrogenase	ec:1.4.1.2	1
Sulfur metabolism	3	adenylyltransferase	ec:2.7.7.4	2		2	adenylyltransferase	ec:2.7.7.4	2
		kinase	ec:2.7.1.25	1			kinase	ec:2.7.1.25	2
		adenosine 5-phosphosulfate sulfohydrolase	ec:3.6.2.1	1
LIPID METABOLISM
Fatty acid metabolism	8	oxidase	ec:1.3.3.6	4		18	hydratase	ec:4.2.1.17	2
		ligase	ec:6.2.1.3	1			reductase	ec:1.18.1.3	1
		hydratase	ec:4.2.1.74	2			oxidase	ec:1.3.3.6	9
		dehydrogenase	ec:1.1.1.35	3			ligase	ec:6.2.1.3	3
							dehydrogenase (NAD+)	ec:1.2.1.3	1
							hydratase	ec:4.2.1.74	1
							dehydrogenase	ec:1.1.1.35	3
Glycerophospholipid metabolism	8	phosphodiesterase	ec:3.1.4.46	2		7	kinase (ATP dependent)	ec:2.7.1.107	1
		C	ec:3.1.4.3	2			decarboxylase	ec:4.1.1.65	2
		kinase (ATP dependent)	ec:2.7.1.107	1			A2	ec:3.1.1.4	3
		decarboxylase	ec:4.1.1.65	1			1-O-acyltransferase	ec:2.3.1.15	1
		kinase	ec:2.7.1.32	1
		dehydrogenase	ec:1.1.5.3	1
Glycerolipid metabolism	5	kinase (ATP dependent)	ec:2.7.1.107	1		8	kinase (ATP dependent)	ec:2.7.1.107	1
		3-kinase	ec:2.7.1.31	1			dehydrogenase (NAD+)	ec:1.2.1.3	1
		lipase	ec:3.1.1.3	1			3-kinase	ec:2.7.1.31	1
		melibiase	ec:3.2.1.22	2			lipase	ec:3.1.1.3	1
							O-acyltransferase	ec:2.3.1.20	1
							melibiase	ec:3.2.1.22	2
							1-O-acyltransferase	ec:2.3.1.15	1
Ether lipid metabolism	6	C	ec:3.1.4.3	2		5	synthase	ec:2.5.1.26	1
		synthase	ec:2.5.1.26	1			esterase	ec:3.1.1.47	2
		esterase	ec:3.1.1.47	3			A2	ec:3.1.1.4	3
Fatty acid elongation	5	hydratase	ec:4.2.1.74	2		7	hydratase	ec:4.2.1.17	2
		hydrolase	ec:3.1.2.22	2			hydratase	ec:4.2.1.74	1
		dehydrogenase	ec:1.1.1.35	3			hydrolase	ec:3.1.2.22	3
							dehydrogenase	ec:1.1.1.35	3
Biosynthesis of unsaturated fatty acids	4	oxidase	ec:1.3.3.6	4		11	hydratase	ec:4.2.1.17	2
							oxidase	ec:1.3.3.6	9
alpha-Linolenic acid metabolism	4	oxidase	ec:1.3.3.6	4		14	hydratase	ec:4.2.1.17	2
							oxidase	ec:1.3.3.6	9
							A2	ec:3.1.1.4	3
Steroid hormone biosynthesis	5	dehydrogenase	ec:1.1.1.145	5		4	17-dehydrogenase	ec:1.1.1.62	1
							dehydrogenase	ec:1.1.1.145	3
Arachidonic acid metabolism	3	peroxidase	ec:1.11.1.9	3		5	peroxidase	ec:1.11.1.9	1
							epoxide hydrolase	ec:3.3.2.10	1
							A2	ec:3.1.1.4	3
Primary bile acid biosynthesis	3	hydratase	ec:4.2.1.107	1		3	hydratase	ec:4.2.1.107	1
		dehydrogenase	ec:1.1.1.35	3			dehydrogenase	ec:1.1.1.35	3
Synthesis and degradation of ketone bodies	3	CoA-transferase	ec:2.8.3.5	3		3	synthase	ec:2.3.3.10	1
							dehydrogenase	ec:1.1.1.30	1
							CoA-transferase	ec:2.8.3.5	1
Sphingolipid metabolism	2	melibiase	ec:3.2.1.22	2		3	phosphodiesterase	ec:3.1.4.12	1
							melibiase	ec:3.2.1.22	2
Fatty acid biosynthesis	1	carboxylase	ec:6.4.1.2	1		3	synthase I	ec:2.3.1.41	1
							carboxylase	ec:6.3.4.14	2
Steroid biosynthesis	0	-	-	0		1	esterase	ec:3.1.1.13	1
Cutin, suberine and wax biosynthesis	0	-	-	0		2	O-acyltransferase	ec:2.3.1.20	1
							reductase	ec:1.2.1.50	1
Linoleic acid metabolism	0	-	-	0		3	A2	ec:3.1.1.4	3
NUCLEOTIDE METABOLISM
Purine metabolism	113	DNA polymerase	ec:2.7.7.7	3		118	DNA polymerase	ec:2.7.7.7	4
		RNA polymerase	ec:2.7.7.6	14			RNA polymerase	ec:2.7.7.6	17
		adenylyltransferase	ec:2.7.7.4	2			adenylyltransferase	ec:2.7.7.4	2
		reductase	ec:1.7.1.7	1			deaminase	ec:3.5.4.4	2
		phosphodiesterase	ec:3.1.4.17	3			adenylpyrophosphatase	ec:3.6.1.3	46
		(alpha-D-glucose-1,6-bisphosphate-dependent)	ec:5.4.2.2	1			kinase	ec:2.7.4.6	4
		adenylpyrophosphatase	ec:3.6.1.3	34			kinase	ec:2.7.4.3	5
		phosphoribosyltransferase	ec:2.4.2.8	1			synthase	ec:6.3.4.4	2
		diphosphokinase	ec:2.7.6.1	1			kinase	ec:2.7.1.40	6
		kinase	ec:2.7.4.6	8			kinase	ec:2.7.1.25	2
		kinase	ec:2.7.4.3	3			kinase	ec:2.7.1.20	4
		synthase	ec:6.3.4.4	2			diphosphatase	ec:3.6.1.19	1
		kinase	ec:2.7.1.40	3			phosphatase	ec:3.6.1.15	23
		uridine 5'-nucleotidase	ec:3.1.3.5	3			diphosphatase	ec:3.6.1.13	1
		kinase	ec:2.7.1.25	1			reductase	ec:1.17.4.1	2
		kinase	ec:2.7.1.20	3
		adenylyltransferase	ec:2.7.7.53	1
		phosphatase	ec:3.6.1.15	28
		RNA polymerase	ec:2.7.7.48	1
		reductase	ec:1.17.4.1	2
Pyrimidine metabolism	37	DNA polymerase	ec:2.7.7.7	3		39	DNA polymerase	ec:2.7.7.7	4
		RNA polymerase	ec:2.7.7.6	14			RNA polymerase	ec:2.7.7.6	17
		phosphorylase	ec:2.4.2.3	1			kinase	ec:2.7.4.14	4
		kinase	ec:2.7.4.14	2			kinase	ec:2.7.4.6	4
		kinase	ec:2.7.4.9	1			kinase	ec:2.7.1.48	2
		kinase	ec:2.7.4.6	8			kinase	ec:2.7.1.21	2
		uridine 5'-nucleotidase	ec:3.1.3.5	3			diphosphatase	ec:3.6.1.23	1
		diphosphatase	ec:3.6.1.23	2			reductase	ec:1.8.1.9	2
		reductase	ec:1.8.1.9	1			diphosphatase	ec:3.6.1.19	1
		reductase	ec:1.17.4.1	2			reductase	ec:1.17.4.1	2
AMINO ACID METABOLISM
Glycine, serine and threonine metabolism	18	beta-synthase	ec:4.2.1.22	1		11	beta-synthase	ec:4.2.1.22	1
		aldolase	ec:4.1.2.5	1			transaminase	ec:2.6.1.52	2
		transaminase	ec:2.6.1.52	4			hydroxymethyltransferase	ec:2.1.2.1	2
		hydroxymethyltransferase	ec:2.1.2.1	2			mutase	ec:5.4.2.1	2
		mutase	ec:5.4.2.1	3			3-kinase	ec:2.7.1.31	1
		transaminase	ec:2.6.1.44	1			phosphatase	ec:3.1.3.3	1
		transaminase	ec:2.6.1.4	1			C-acetyltransferase	ec:2.3.1.29	1
		dehydrogenase (decarboxylating)	ec:1.4.4.2	1			dehydrogenase	ec:1.8.1.4	1
		S-aminomethyldihydrolipoylprotein:(6S)-tetrahydrofolate aminomethyltransferase (ammonia-forming)	ec:2.1.2.10	1
		3-kinase	ec:2.7.1.31	1
		C-acetyltransferase	ec:2.3.1.29	1
		dehydrogenase	ec:1.8.1.4	2
Arginine and proline metabolism	15	dehydrogenase	ec:1.5.1.12	1		8	ligase	ec:6.3.1.2	1
		kinase	ec:2.7.3.3	1			dehydrogenase (NAD+)	ec:1.2.1.3	1
		ligase	ec:6.3.1.2	3			arginine amidinase	ec:3.5.3.1	2
		dehydrogenase	ec:1.5.99.8	1			acylamidase	ec:3.5.1.4	1
		transaminase	ec:2.6.1.1	2			glutaminase I	ec:3.5.1.2	2
		dioxygenase	ec:1.14.11.2	1			decarboxylase	ec:4.1.1.19	1
		glutaminase I	ec:3.5.1.2	2
		reductase	ec:1.5.1.2	3
		dehydrogenase [NAD(P)+]	ec:1.4.1.3	1
		dehydrogenase	ec:1.4.1.2	1
Alanine, aspartate and glutamate metabolism	15	dehydrogenase	ec:1.5.1.12	1		8	synthase (glutamine-hydrolysing)	ec:6.3.5.4	1
		ligase	ec:6.3.1.2	3			ligase	ec:6.3.1.2	1
		transaminase	ec:2.6.1.44	1			transaminase	ec:2.6.1.19	2
		transaminase	ec:2.6.1.2	1			synthase	ec:6.3.4.4	2
		transaminase	ec:2.6.1.1	2			glutaminase I	ec:3.5.1.2	2
		transaminase	ec:2.6.1.19	1
		transaminase (isomerizing)	ec:2.6.1.16	2
		synthase	ec:6.3.4.4	2
		glutaminase I	ec:3.5.1.2	2
		dehydrogenase [NAD(P)+]	ec:1.4.1.3	1
		dehydrogenase	ec:1.4.1.2	1
Valine, leucine and isoleucine degradation	13	(2-methylpropanoyl)transferase	ec:2.3.1.168	1		14	(2-methylpropanoyl)transferase	ec:2.3.1.168	1
		dehydrogenase (acylating)	ec:1.2.1.27	1			dehydrogenase (acylating)	ec:1.2.1.27	3
		mutase	ec:5.4.99.2	1			hydratase	ec:4.2.1.17	2
		dehydrogenase	ec:1.1.1.35	3			synthase	ec:2.3.3.10	1
		dehydrogenase	ec:1.1.1.31	1			mutase	ec:5.4.99.2	1
		CoA-transferase	ec:2.8.3.5	3			transaminase	ec:2.6.1.42	1
		dehydrogenase	ec:1.8.1.4	2			dehydrogenase (NAD+)	ec:1.2.1.3	1
		carboxylase	ec:6.4.1.3	1			dehydrogenase	ec:1.1.1.35	3
							CoA-transferase	ec:2.8.3.5	1
							dehydrogenase	ec:1.8.1.4	1
Tryptophan metabolism	9	dehydrogenase (succinyl-transferring)	ec:1.2.4.2	2		9	dehydrogenase (succinyl-transferring)	ec:1.2.4.2	2
		equilase	ec:1.11.1.6	3			hydratase	ec:4.2.1.17	2
		dehydrogenase	ec:1.1.1.35	3			equilase	ec:1.11.1.6	1
		5-monooxygenase	ec:1.14.16.4	1			dehydrogenase (NAD+)	ec:1.2.1.3	1
							acylamidase	ec:3.5.1.4	1
							dehydrogenase	ec:1.1.1.35	3
Lysine degradation	6	dehydrogenase (succinyl-transferring)	ec:1.2.4.2	2		13	dehydrogenase (succinyl-transferring)	ec:1.2.4.2	2
		succinyltransferase	ec:2.3.1.61	1			N-methyltransferase	ec:2.1.1.43	5
		dehydrogenase	ec:1.1.1.35	3			hydratase	ec:4.2.1.17	2
							succinyltransferase	ec:2.3.1.61	1
							dehydrogenase (NAD+)	ec:1.2.1.3	1
							dehydrogenase	ec:1.1.1.35	3
Tyrosine metabolism	6	dioxygenase	ec:1.13.11.27	1		10	dioxygenase	ec:1.13.11.27	2
		beta-diketonase	ec:3.7.1.2	1			hydrolase	ec:3.7.1.5	1
		transaminase	ec:2.6.1.1	2			beta-diketonase	ec:3.7.1.2	1
		dehydrogenase [NAD(P)+]	ec:1.2.1.5	2			beta-monooxygenase	ec:1.14.17.1	1
							dehydrogenase [NAD(P)+]	ec:1.2.1.5	5
Cysteine and methionine metabolism	5	beta-synthase	ec:4.2.1.22	1		10	beta-synthase	ec:4.2.1.22	1
		synthase	ec:2.1.1.13	1			S-adenosylhomocysteine synthase	ec:3.3.1.1	3
		S-methyltransferase	ec:2.1.1.10	1			synthase	ec:2.1.1.13	2
		transaminase	ec:2.6.1.1	2			S-methyltransferase	ec:2.1.1.10	3
		adenosyltransferase	ec:2.5.1.6	1			adenosyltransferase	ec:2.5.1.6	3
Phenylalanine, tyrosine and tryptophan biosynthesis	3	transaminase	ec:2.6.1.1	2		14	dioxygenase	ec:1.13.11.27	2
		4-monooxygenase	ec:1.14.16.1	1			hydratase	ec:4.2.1.17	2
							lactoperoxidase	ec:1.11.1.7	3
							dehydrogenase [NAD(P)+]	ec:1.2.1.5	5
							acylamidase	ec:3.5.1.4	1
							dehydrogenase	ec:1.1.1.157	1
Phenylalanine metabolism	10	dioxygenase	ec:1.13.11.27	1		0	-	-	0
		lactoperoxidase	ec:1.11.1.7	3
		transaminase	ec:2.6.1.1	2
		dehydrogenase [NAD(P)+]	ec:1.2.1.5	2
		dehydrogenase	ec:1.1.1.157	1
		4-monooxygenase	ec:1.14.16.1	1
Histidine metabolism	2	dehydrogenase [NAD(P)+]	ec:1.2.1.5	2		6	dehydrogenase [NAD(P)+]	ec:1.2.1.5	5
							dehydrogenase (NAD+)	ec:1.2.1.3	1
Lysine biosynthesis	2	decarboxylase	ec:4.1.1.20	2		0	-	-	0
Valine, leucine and isoleucine biosynthesis	0	-	-	0		1	transaminase	ec:2.6.1.42	1
METABOLISM OF OTHER AMINOACIDS
Glutathione metabolism	21	thioredoxin peroxidase	ec:1.11.1.15	5		17	thioredoxin peroxidase	ec:1.11.1.15	3
		peroxidase	ec:1.11.1.9	3			(ATP-hydrolysing)	ec:3.5.2.9	2
		transferase	ec:2.5.1.18	3			peroxidase	ec:1.11.1.9	1
		synthase	ec:6.3.2.3	1			synthase	ec:6.3.2.3	2
		ligase	ec:6.3.2.2	1			ligase	ec:6.3.2.2	1
		dehydrogenase (NADP+-dependent, decarboxylating)	ec:1.1.1.44	3			dehydrogenase (NADP+-dependent, decarboxylating)	ec:1.1.1.44	3
		dehydrogenase (NADP+)	ec:1.1.1.42	3			dehydrogenase (NADP+)	ec:1.1.1.42	3
		reductase	ec:1.17.4.1	2			reductase	ec:1.17.4.1	2
Selenocompound metabolism	6	water dikinase	ec:2.7.9.3	1		8	water dikinase	ec:2.7.9.3	1
		adenylyltransferase	ec:2.7.7.4	2			adenylyltransferase	ec:2.7.7.4	2
		synthase	ec:2.1.1.13	1			synthase	ec:2.1.1.13	2
		ligase	ec:6.1.1.10	1			ligase	ec:6.1.1.10	1
		reductase	ec:1.97.1.9	1			reductase	ec:1.97.1.9	1
		reductase	ec:1.8.1.9	1			reductase	ec:1.8.1.9	2
beta-Alanine metabolism	3	dehydrogenase [NAD(P)+]	ec:1.2.1.5	2		11	hydratase	ec:4.2.1.17	2
		transaminase	ec:2.6.1.19	1			dehydrogenase (acetylating)	ec:1.2.1.18	1
							dehydrogenase [NAD(P)+]	ec:1.2.1.5	5
							dehydrogenase (NAD+)	ec:1.2.1.3	1
							transaminase	ec:2.6.1.19	2
D-Glutamine and D-glutamate metabolism	3	glutaminase I	ec:3.5.1.2	2		2	glutaminase I	ec:3.5.1.2	2
		dehydrogenase [NAD(P)+]	ec:1.4.1.3	1
Taurine and hypotaurine metabolism	2	dioxygenase	ec:1.13.11.19	1		0	-	-	0
		dehydrogenase	ec:1.4.1.2	1
Cyanoamino acid metabolism	2	hydroxymethyltransferase	ec:2.1.2.1	2		2	hydroxymethyltransferase	ec:2.1.2.1	2
GLYCAN BIOSYNTHESIS AND METABOLISM
N-Glycan biosynthesis	1	beta-D-mannosyltransferase	ec:2.4.1.83	1		1	glucosidase	ec:3.2.1.106	1
Other types of O-glycan biosynthesis	1	mannosyltransferase	ec:2.4.1.109	1		0	-	-	0
Other glycan degradation	4	alpha-D-mannosidase	ec:3.2.1.24	4		9	alpha-D-mannosidase	ec:3.2.1.24	9
Glycosphingolipid biosynthesis - globo series	2	melibiase	ec:3.2.1.22	2		6	2-alpha-L-fucosyltransferase	ec:2.4.1.69	4
							melibiase	ec:3.2.1.22	2
Peptidoglycan biosynthesis	3	D-Ala-D-Ala carboxypeptidase	ec:3.4.16.4	3		3	beta-N-acetylglucosaminyltransferase	ec:2.4.1.227	3
Glycosylphosphatidylinositol(GPI)-anchor biosynthesis	2	N-acetylglucosaminyltransferase	ec:2.4.1.198	2		0	-	-	0
Glycosphingolipid biosynthesis - lacto and neolacto series	0	-	-	0		4	2-alpha-L-fucosyltransferase	ec:2.4.1.69	4
METABOLISM OF COFACTORS AND VITAMINES
Thiamine metabolism	29	desulfurase	ec:2.8.1.7	1		23	phosphatase	ec:3.6.1.15	23
		phosphatase	ec:3.6.1.15	28
One carbon pool by folate	7	cyclo-ligase	ec:6.3.3.2	1		7	hydroxymethyltransferase	ec:2.1.2.1	2
		hydroxymethyltransferase	ec:2.1.2.1	2			synthase	ec:2.1.1.13	2
		synthase	ec:2.1.1.13	1			reductase	ec:1.5.1.3	1
		S-aminomethyldihydrolipoylprotein:(6S)-tetrahydrofolate aminomethyltransferase (ammonia-forming)	ec:2.1.2.10	1			reductase [NAD(P)H]	ec:1.5.1.20	2
		dehydrogenase (NADP+)	ec:1.5.1.5	1
		reductase [NAD(P)H]	ec:1.5.1.20	1
Vitamin B6 metabolism	6	transaminase	ec:2.6.1.52	4		2	transaminase	ec:2.6.1.52	2
		kinase	ec:2.7.1.35	1
		5'-phosphate synthase	ec:1.4.3.5	1
Riboflavin metabolism	5	phosphatase	ec:3.1.3.2	5		5	phosphatase	ec:3.1.3.2	5
Pantothenate and CoA biosynthesis	3	adenylyltransferase	ec:2.7.7.3	1		3	transaminase	ec:2.6.1.42	1
		synthase	ec:2.7.8.7	1			kinase	ec:2.7.1.33	2
		kinase	ec:2.7.1.33	1
Biotin metabolism	1	ligase	ec:6.3.4.15	1		1	synthase I	ec:2.3.1.41	1
Folate biosynthesis	2	hydrolase	ec:3.4.19.9	1		1	reductase	ec:1.5.1.3	1
		synthase	ec:6.3.2.17	1
Retinol metabolism	0	-	-	0		1	dehydrogenase	ec:1.2.1.36	1
Porphyrin and chlorophyll metabolism	3	chelatase	ec:6.6.1.1	1		3	ligase	ec:6.1.1.17	2
		ligase	ec:6.1.1.17	2			synthase	ec:4.4.1.17	1
Ubiquinone and other terpenoid-quinone biosynthesis	1	dioxygenase	ec:1.13.11.27	1		2	dioxygenase	ec:1.13.11.27	2
Nicotinate and nicotinamide metabolism	9	synthase (glutamine-hydrolysing)	ec:6.3.5.1	1		0	-	-	0
		diphosphorylase (carboxylating)	ec:2.4.2.19	1
		uridine 5'-nucleotidase	ec:3.1.3.5	3
		kinase	ec:2.7.1.23	4
METABOLISM OF TERPENOIDS AND POLYKETIDES
Geraniol degradation	3	dehydrogenase	ec:1.1.1.35	3		4	hydratase	ec:4.2.1.17	2
							dehydrogenase	ec:1.1.1.35	3
Terpenoid backbone biosynthesis	3	farnesyltransferase	ec:2.5.1.58	1		4	synthase	ec:2.3.3.10	1
		Delta-isomerase	ec:5.3.3.2	1			decarboxylase	ec:4.1.1.33	1
		reductase (NADPH)	ec:1.1.1.34	1			reductase (NADPH)	ec:1.1.1.34	2
Limonene and pinene degradation	0	-	-	0		3	hydratase	ec:4.2.1.17	2
							dehydrogenase (NAD+)	ec:1.2.1.3	1
Tetracycline biosynthesis	1	carboxylase	ec:6.4.1.2	1		0	-	-	0
BIOSYNTHESIS OF OTHER SECONDARY METABOLITES
Streptomycin biosynthesis	3	glucokinase (phosphorylating)	ec:2.7.1.2	2		6	glucokinase (phosphorylating)	ec:2.7.1.2	5
		(alpha-D-glucose-1,6-bisphosphate-dependent)	ec:5.4.2.2	1			synthase	ec:5.5.1.4	1
Phenylpropanoid biosynthesis	3	lactoperoxidase	ec:1.11.1.7	3		4	lactoperoxidase	ec:1.11.1.7	3
							dehydrogenase	ec:1.2.1.68	1
Butirosin and neomycin biosynthesis	2	glucokinase (phosphorylating)	ec:2.7.1.2	2		5	glucokinase (phosphorylating)	ec:2.7.1.2	5
Tropane, piperidine and pyridine alkaloid biosynthesis	2	transaminase	ec:2.6.1.1	2		0	-	-	0
Novobiocin biosynthesis	2	transaminase	ec:2.6.1.1	2		0	-	-	0
Isoquinoline alkaloid biosynthesis	2	transaminase	ec:2.6.1.1	2		0	-	-	0
Glucosinolate biosynthesis	0	-	-	0		1	transaminase	ec:2.6.1.42	1
XENOBIOTICS BIODEGRADATION AND METABOLISM
Metabolism of xenobiotics by cytochrome P450	5	transferase	ec:2.5.1.18	3		5	dehydrogenase [NAD(P)+]	ec:1.2.1.5	5
		dehydrogenase [NAD(P)+]	ec:1.2.1.5	2
Drug metabolism - cytochrome P450	5	transferase	ec:2.5.1.18	3		5	dehydrogenase [NAD(P)+]	ec:1.2.1.5	5
		dehydrogenase [NAD(P)+]	ec:1.2.1.5	2
Drug metabolism - other enzymes	5	phosphoribosyltransferase	ec:2.4.2.8	1		9	kinase	ec:2.7.1.48	2
		phosphorylase	ec:2.4.2.3	1			ali-esterase	ec:3.1.1.1	4
		ali-esterase	ec:3.1.1.1	3			kinase	ec:2.7.1.21	2
							diphosphatase	ec:3.6.1.19	1
Aminobenzoate degradation	6	phosphatase	ec:3.1.3.2	5		8	hydratase	ec:4.2.1.17	2
		CoA-transferase	ec:2.8.3.8	1			acylamidase	ec:3.5.1.4	1
							phosphatase	ec:3.1.3.2	5
Steroid degradation	5	dehydrogenase	ec:1.1.1.145	5		3	dehydrogenase	ec:1.1.1.145	3
Caprolactam degradation	3	dehydrogenase	ec:1.1.1.35	3		4	hydratase	ec:4.2.1.17	2
							dehydrogenase	ec:1.1.1.35	3
Toluene degradation	3	dehydrogenase	ec:1.1.1.35	3		3	dehydrogenase	ec:1.1.1.35	3
Benzoate degradation	1	dehydrogenase	ec:1.1.1.157	1		3	hydratase	ec:4.2.1.17	2
							dehydrogenase	ec:1.1.1.157	1
Styrene degradation	1	beta-diketonase	ec:3.7.1.2	1		2	beta-diketonase	ec:3.7.1.2	1
							acylamidase	ec:3.5.1.4	1
Xylene degradation	0	-	-	0		1	reductase	ec:1.18.1.3	1
Chloroalkane and chloroalkene degradation	0	-	-	0		2	epoxide hydrolase	ec:3.3.2.10	1
							dehydrogenase (NAD+)	ec:1.2.1.3	1
GENETIC INFORMATION PROCESSING
Aminoacyl-tRNA biosynthesis	32	ligase	ec:6.1.1.22	1		21	ligase	ec:6.1.1.22	1
		ligase	ec:6.1.1.21	1			ligase	ec:6.1.1.21	1
		ligase	ec:6.1.1.20	3			ligase	ec:6.1.1.20	2
		ligase	ec:6.1.1.19	1			ligase	ec:6.1.1.19	1
		ligase	ec:6.1.1.18	2			ligase	ec:6.1.1.18	1
		ligase	ec:6.1.1.17	2			ligase	ec:6.1.1.17	2
		ligase	ec:6.1.1.16	1			ligase	ec:6.1.1.16	1
		ligase	ec:6.1.1.15	1			ligase	ec:6.1.1.14	1
		ligase	ec:6.1.1.14	1			ligase	ec:6.1.1.12	1
		ligase	ec:6.1.1.12	1			ligase	ec:6.1.1.11	1
		ligase	ec:6.1.1.11	3			ligase	ec:6.1.1.10	1
		ligase	ec:6.1.1.10	1			ligase	ec:6.1.1.9	1
		ligase	ec:6.1.1.7	2			ligase	ec:6.1.1.7	2
		ligase	ec:6.1.1.6	1			ligase	ec:6.1.1.6	1
		ligase	ec:6.1.1.5	3			ligase	ec:6.1.1.5	1
		ligase	ec:6.1.1.4	1			ligase	ec:6.1.1.1	3
		ligase	ec:6.1.1.3	2
		ligase	ec:6.1.1.2	3
		ligase	ec:6.1.1.1	2
SIGNAL TRANSDUCTION
Phosphatidylinositol signaling system	11	3-kinase	ec:2.7.1.153	1		17	5-kinase	ec:2.7.1.150	4
		5-kinase	ec:2.7.1.150	4			kinase (ATP dependent)	ec:2.7.1.107	1
		3-kinase	ec:2.7.1.137	1			4-kinase	ec:2.7.1.67	3
		kinase (ATP dependent)	ec:2.7.1.107	1			kinase C	ec:2.7.11.13	9
		4-kinase	ec:2.7.1.67	3
		kinase C	ec:2.7.11.13	3
mTOR signaling pathway	7	3-kinase	ec:2.7.1.153	1		9	protein kinase	ec:2.7.11.24	5
		protein kinase	ec:2.7.11.24	3			protein kinase	ec:2.7.11.11	4
		protein kinase	ec:2.7.11.11	3
T cell receptor signaling pathway	7	phosphatase	ec:3.1.3.16	7		19	phosphatase	ec:3.1.3.16	16
							protein-tyrosine kinase	ec:2.7.10.2	3
PI3K-Akt signaling pathway	1	3-kinase	ec:2.7.1.153	1		0	-	-	0
