# Supplementary material for: De Novo Transcriptomes of a Mixotrophic and a Heterotrophic Ciliate from Marine Plankton
Source: PLoS One. 2014 Jul 1;9(7):e101418. doi: 10.1371/journal.pone.0101418 (PMC4077812; doi:10.1371/journal.pone.0101418)
Supplement: Table S2 — Results of specific searches for GO terms related to plastids and photosynthesis in Strombidium rassoulzadegani and Strombidinopsis sp. transcriptomes. (XLSX) [file pone.0101418.s003.xlsx]

## Sheet: Table S2
Table S2. Result of specific searches for GO terms (including parents) related to plastids and photosynthesis in Strombidium rassoulzadegani (Sras, in yellow) and Strombidinopsis sp. (Sopsis, in grey) transcriptomes
Sequence name	amino acids	Description	Top Blast hit	ACC	E-Value	Taxonimic group*	GO terms	InterProScan terms	Enzyme Codes	KEGG pathways	Comments
Search = GO:0009536 (plastid)
Transcripts that blast with non-photosynthetic organisms and may have broader function
Sras_1_1	187	40s ribosomal protein s8	Oxytricha trifallax	EJY84320	9.21534e-81	ciliate	F:RNA binding; P:maturation of SSU-rRNA from tricistronic rRNA transcript (SSU-rRNA, 5.8S rRNA, LSU-rRNA); F:structural constituent of ribosome; C:plastid; P:translational elongation; C:cytosolic small ribosomal subunit	F:structural constituent of ribosome; C:intracellular; C:ribosome; P:translation	-	-	-
Sras_188_1	158	60s ribosomal protein l21	Oxytricha trifallax	EJY64627	2.77677e-65	ciliate	C:nucleolus; F:structural constituent of ribosome; C:cytosolic large ribosomal subunit; C:chloroplast; P:translation	F:structural constituent of ribosome; C:intracellular; C:ribosome; P:translation	-	-	-
Sras_19_1	255	proteasome subunit beta	Oxytricha trifallax	EJY87456	9.42496e-122	ciliate	C:cytosol; P:ubiquitin-dependent protein catabolic process; P:proteasome assembly; P:single-organism metabolic process; P:response to chemical stimulus; P:defense response to fungus, incompatible interaction; P:glucose metabolic process; C:chloroplast; C:proteasome core complex; C:plasma membrane; C:apoplast; F:threonine-type endopeptidase activity	F:threonine-type endopeptidase activity; C:proteasome core complex; P:proteolysis involved in cellular protein catabolic process; F:endopeptidase activity	EC:3.4.25.0	-	-
Sras_2100_1	435	60s ribosomal protein l4-like	Oxytricha trifallax	EJY74220	3.66439e-157	ciliate	P:RNA methylation; P:translation; C:cell wall; C:nucleolus; C:plasmodesma; F:structural constituent of ribosome; P:pyrimidine ribonucleotide biosynthetic process; P:cell wall modification; P:plant-type cell wall organization; C:chloroplast; C:vacuole; C:cytosolic large ribosomal subunit; C:plasma membrane	F:structural constituent of ribosome; C:ribosome; P:translation	-	-	-
Sras_2534_1	889	aconitate hydratase 1 family protein	Oxytricha trifallax	EJY64435	0	ciliate	C:vacuolar membrane; P:response to misfolded protein; P:photorespiration; P:gluconeogenesis; P:citrate metabolic process; P:water transport; F:4 iron, 4 sulfur cluster binding; P:ethylene mediated signaling pathway; P:isocitrate metabolic process; P:response to salt stress; P:photosynthesis; P:proteasome core complex assembly; P:response to iron ion; C:cell wall; C:Golgi apparatus; P:hyperosmotic…	P:metabolic process	EC:4.2.1.3	Carbon fixation pathways in prokaryotes, Citrate cycle (TCA cycle), Glyoxylate and dicarboxylate metabolism	-
Sras_258_1	309	splicing factor 3b subunit 1-like	Oxytricha trifallax	EJY66915	0	ciliate	P:mRNA processing; C:chloroplast; C:nucleus; C:cytosol; F:binding	F:binding	-	-	-
Sras_3257_1	137	aconitate hydratase	Oxytricha trifallax	EJY64435	2.73693e-29	ciliate	C:vacuolar membrane; P:citrate metabolic process; P:isocitrate metabolic process; P:response to salt stress; C:cell wall; P:biosynthetic process; C:chloroplast stroma; P:response to cadmium ion; F:aconitate hydratase activity; P:single-organism carbohydrate metabolic process; P:response to abscisic acid stimulus; F:copper ion binding; F:ATP binding; P:response to oxidative stress; C:mitochondrion	P:metabolic process	EC:4.2.1.3	Carbon fixation pathways in prokaryotes, Citrate cycle (TCA cycle), Glyoxylate and dicarboxylate metabolism	-
Sras_3499_1	301	inorganic pyrophosphatase	Oxytricha trifallax	EJY64479	1.46836e-48	ciliate	C:chloroplast; F:magnesium ion binding; F:inorganic diphosphatase activity; P:phosphate-containing compound metabolic process	F:magnesium ion binding; F:inorganic diphosphatase activity; C:cytoplasm; P:phosphate-containing compound metabolic process	EC:3.6.1.1	Oxidative phosphorylation	-
Sras_4531_1	473	enolase family protein	Oxytricha trifallax	EJY82089	0	ciliate	F:copper ion binding; P:response to salt stress; P:response to light stimulus; P:response to cold; C:phosphopyruvate hydratase complex; P:response to abscisic acid stimulus; F:magnesium ion binding; P:glycolysis; C:mitochondrial envelope; C:chloroplast; P:response to cadmium ion; F:phosphopyruvate hydratase activity; C:nucleus; C:plasma membrane; C:apoplast	C:phosphopyruvate hydratase complex; F:magnesium ion binding; F:phosphopyruvate hydratase activity; P:glycolysis	EC:4.2.1.11	Methane metabolism, Glycolysis / Gluconeogenesis	-
Sras_4680_1	312	tyrosine-trna ligase	Oxytricha trifallax	EJY79758	5.25245e-141	ciliate	C:plastid; F:ATP binding; P:tRNA aminoacylation for protein translation; F:tyrosine-tRNA ligase activity	F:nucleotide binding; F:aminoacyl-tRNA ligase activity; F:ATP binding; C:cytoplasm; P:tRNA aminoacylation for protein translation; F:tyrosine-tRNA ligase activity	EC:6.1.1.1	Aminoacyl-tRNA biosynthesis	-
Sras_4857_1	598	atp sulfurylase	Oxytricha trifallax	EJY70909	3.04633e-157	ciliate	C:plastid; F:sulfate adenylyltransferase (ATP) activity	F:sulfate adenylyltransferase (ATP) activity	EC:2.7.7.4	Sulfur metabolism, Selenocompound metabolism, Purine metabolism	-
Sras_3549_1	577	phosphoglucomutase	Oxytricha trifallax	EJY69050	0	ciliate	C:cytosol; P:disaccharide metabolic process; P:hexose metabolic process; P:gametophyte development; C:plastid part; P:glucan biosynthetic process; F:phosphoglucomutase activity; C:chloroplast; P:response to cadmium ion; C:nucleus; C:plasma membrane; C:apoplast; F:magnesium ion binding	P:carbohydrate metabolic process; F:magnesium ion binding	EC:5.4.2.2	Galactose metabolism, Starch and sucrose metabolism, Pentose phosphate pathway, Purine metabolism, Glycolysis / Gluconeogenesis, Streptomycin biosynthesis, Amino sugar and nucleotide sugar metabolism	-
Sras_3613_1	306	adenylate kinase	Oxytricha trifallax	EJY77195	4.96559e-114	ciliate	P:response to fructose stimulus; C:vacuolar membrane; P:response to misfolded protein; P:photorespiration; P:gluconeogenesis; P:response to glucose stimulus; C:apoplast; P:response to sucrose stimulus; F:protein serine/threonine/tyrosine kinase activity; P:response to salt stress; P:proteasome core complex assembly; C:chloroplast; C:Golgi apparatus; C:cytosol; P:ubiquitin-dependent protein catabo…	F:ATP binding; P:nucleobase-containing compound metabolic process; F:nucleobase-containing compound kinase activity; F:nucleotide kinase activity; P:nucleotide phosphorylation; F:adenylate kinase activity	EC:2.7.12.1; EC:2.7.1.20; EC:2.7.4.3	Purine metabolism	-
Sras_3778_1	216	40s ribosomal protein	Oxytricha trifallax	EJY77489	3.00041e-63	ciliate	C:cell wall; C:cytosolic small ribosomal subunit; P:ribosome biogenesis; C:chloroplast; C:preribosome; C:plasma membrane; F:structural constituent of ribosome; P:translation	F:structural constituent of ribosome; C:intracellular; C:ribosome; P:translation	-	-	-
Sras_3822_1	469	probable aldehyde dehydrogenase-like	Oxytricha trifallax	EJY76707	0	ciliate	F:zinc ion binding; C:mitochondrion; P:response to salt stress; F:cobalt ion binding; F:3-chloroallyl aldehyde dehydrogenase activity; P:reactive oxygen species metabolic process; F:1-pyrroline-5-carboxylate dehydrogenase activity; P:proline catabolic process to glutamate; C:chloroplast; P:oxidation-reduction process	P:metabolic process; F:oxidoreductase activity; P:oxidation-reduction process	EC:1.5.1.12	-	-
Sras_4034_1	470	serine hydroxymethyltransferase	Oxytricha trifallax	EJY75472	0	ciliate	C:plastid; P:one-carbon metabolic process; F:glycine hydroxymethyltransferase activity; P:glycine metabolic process; P:L-serine metabolic process; F:pyridoxal phosphate binding	F:glycine hydroxymethyltransferase activity; P:glycine metabolic process; P:L-serine metabolic process; F:catalytic activity; F:pyridoxal phosphate binding	EC:2.1.2.1	One carbon pool by folate, Methane metabolism, Glycine, serine and threonine metabolism, Cyanoamino acid metabolism, Glyoxylate and dicarboxylate metabolism	-
Sras_4084_1	1079	glycine dehydrogenase	Oxytricha trifallax	EJY88375	0	ciliate	C:glycine cleavage complex; C:mitochondrion; C:chloroplast envelope; P:glycine catabolic process; F:ATP binding; C:apoplast; F:glycine dehydrogenase (decarboxylating) activity; P:oxidation-reduction process; F:pyridoxal phosphate binding	F:glycine dehydrogenase (decarboxylating) activity; P:glycine metabolic process; P:oxidation-reduction process; F:catalytic activity; F:pyridoxal phosphate binding; P:glycine catabolic process	EC:1.4.4.2	Glycine, serine and threonine metabolism	-
Sras_2911_1	660	protein	Oxytricha trifallax	EJY82974	0	ciliate	P:response to virus; C:cell wall; P:oxidation-reduction process; F:zinc ion binding; C:mitochondrion; P:protein folding; P:response to salt stress; P:response to heat; F:ATP binding; F:2-alkenal reductase [NAD(P)] activity; F:unfolded protein binding; C:chloroplast; P:response to cadmium ion; C:plasma membrane	F:ATP binding; P:protein folding; F:unfolded protein binding	EC:1.3.1.74	-	-
Sras_5250_1	772	probable pre-mrna-splicing factor atp-dependent rna helicase-like	Oxytricha trifallax	EJY78244	0	ciliate	P:embryo sac egg cell differentiation; C:cytosol; C:nucleolus; C:chloroplast envelope; C:membrane; F:RNA helicase activity; F:nucleic acid binding; F:ATP binding; F:ATP-dependent helicase activity	F:nucleic acid binding; F:helicase activity; F:ATP binding; F:ATP-dependent helicase activity	-	-	-
Sras_5588_1	497	alanine aminotransferase 2	Oxytricha trifallax	EJY81543	0	ciliate	P:photorespiration; C:apoplast; F:L-alanine:2-oxoglutarate aminotransferase activity; P:single-organism process; C:membrane; C:plant-type cell wall; C:vacuole; C:chloroplast; P:glutathione catabolic process; C:peroxisome; F:alanine-glyoxylate transaminase activity; P:response to hypoxia; C:plasmodesma; P:response to oxygen-containing compound; P:response to oxidative stress; F:glycine:2-oxoglutar…	P:biosynthetic process; F:pyridoxal phosphate binding; F:catalytic activity	EC:2.6.1.2; EC:2.6.1.44; EC:2.6.1.4; EC:2.3.2.15	Carbon fixation in photosynthetic organisms, Alanine, aspartate and glutamate metabolism, Glycine, serine and threonine metabolism, Glyoxylate and dicarboxylate metabolism	-
Sras_1097_1	242	seryl-trna synthetase	Oxytricha trifallax	EJY83160	4.78802e-107	ciliate	P:sulfur amino acid metabolic process; P:regulation of protein dephosphorylation; F:serine-tRNA ligase activity; P:embryo development ending in seed dormancy; P:photosystem II assembly; P:chloroplast relocation; C:chloroplast; P:seryl-tRNA aminoacylation; P:iron-sulfur cluster assembly; P:leaf morphogenesis; P:cellular amino acid biosynthetic process; P:vegetative to reproductive phase transition…	F:nucleotide binding; F:aminoacyl-tRNA ligase activity; F:ATP binding; C:cytoplasm; P:tRNA aminoacylation for protein translation; F:serine-tRNA ligase activity; P:seryl-tRNA aminoacylation	EC:6.1.1.11	Aminoacyl-tRNA biosynthesis	-
Sras_10310_1	55	glutamine synthetase	Oxytricha trifallax	EJY86081	4.53298e-18	ciliate	P:response to stimulus; P:nitrogen fixation; P:glutamine biosynthetic process; C:cytoplasmic membrane-bounded vesicle; C:thylakoid; F:ATP binding; F:glutamate-ammonia ligase activity; P:embryo development ending in birth or egg hatching; C:membrane; C:chloroplast part	F:glutamate-ammonia ligase activity; P:nitrogen compound metabolic process; F:catalytic activity	EC:6.3.1.2	Arginine and proline metabolism, Alanine, aspartate and glutamate metabolism, Nitrogen metabolism, Glutathione metabolismGlyoxylate and dicarboxylate metabolism	-
Sras_6255_1	270	serine threonine family 2c	Oxytricha trifallax	EJY84822	1.20261e-55	ciliate	P:cellular protein modification process; P:plastid organization; P:phosphate-containing compound metabolic process; C:chloroplast; F:catalytic activity	F:catalytic activity	-	-	-
Sras_7949_1	318	sedoheptulose- -bisphosphatase	Oxytricha trifallax	EJY71426	1.39508e-121	ciliate	C:plastid; P:carbohydrate metabolic process; F:phosphoric ester hydrolase activity	P:carbohydrate metabolic process; F:phosphoric ester hydrolase activity	-	-	-
Sras_6391_1	388	isocitrate dehydrogenase	Oxytricha trifallax	EJY69950	0	ciliate	F:NAD binding; F:copper ion binding; C:peroxisome; P:NADP metabolic process; C:mitochondrion; P:response to salt stress; P:defense response to bacterium; P:tricarboxylic acid cycle; F:isocitrate dehydrogenase (NADP+) activity; F:magnesium ion binding; P:isocitrate metabolic process; P:response to zinc ion; C:chloroplast; P:response to cadmium ion; C:plasma membrane; C:apoplast	F:isocitrate dehydrogenase (NADP+) activity; P:isocitrate metabolic process; P:oxidation-reduction process; F:magnesium ion binding; F:NAD binding	EC:1.1.1.42	Carbon fixation pathways in prokaryotes, Citrate cycle (TCA cycle)	-
Sras_994_1	443	dihydrolipoyllysine-residue acetyltransferase component 3 of pyruvate dehydrogenase complex	Oxytricha trifallax	EJY84096	7.22827e-161	ciliate	F:transferase activity, transferring acyl groups other than amino-acyl groups; C:chloroplast envelope; F:copper ion binding; C:mitochondrion; P:metabolic process	P:metabolic process	EC:2.3.1.0	-	-
Sras_9968_1	281	seryl-trna synthetase	Oxytricha trifallax	EJY83160	1.69314e-121	ciliate	P:transcription, DNA-dependent; P:regulation of primary metabolic process; P:regulation of cellular metabolic process; C:chloroplast; P:cellular component assembly; P:chloroplast organization; P:mitochondrion organization; P:ovule development; P:regulation of macromolecule metabolic process; C:mitochondrion; F:ATP binding; F:serine-tRNA ligase activity; P:seryl-tRNA aminoacylation	F:nucleotide binding; F:aminoacyl-tRNA ligase activity; F:ATP binding; C:cytoplasm; P:tRNA aminoacylation for protein translation; F:serine-tRNA ligase activity; P:seryl-tRNA aminoacylation	EC:6.1.1.11	Aminoacyl-tRNA biosynthesis	-
Sras_9532_1	217	protein	Oxytricha trifallax	EJY85753	3.44104e-109	ciliate	F:signal transducer activity; P:response to misfolded protein; C:plastid; F:protein binding; P:proteasomal ubiquitin-dependent protein catabolic process; C:heterotrimeric G-protein complex; P:regulation of unidimensional cell growth; P:regulation of cell size; P:signal transduction; P:regulation of cell division; P:positive regulation of DNA endoreduplication; P:gamete generation; P:maintenance o…	F:protein binding	-	-	-
Sras_8747_1	290	serine threonine family 2c	Oxytricha trifallax	EJY70655	1.16768e-81	ciliate	C:chloroplast stroma; F:catalytic activity	F:catalytic activity	-	-	-
Sras_8825_1	960	coatomer subunit gamma	Oxytricha trifallax	EJY69504	0	ciliate	C:cytosol; C:plasmodesma; C:chloroplast; C:plasma membrane; P:intracellular protein transport; P:vesicle-mediated transport; F:structural molecule activity; C:COPI vesicle coat; F:binding	P:intracellular protein transport; P:vesicle-mediated transport; C:membrane coat; F:structural molecule activity; C:COPI vesicle coat; C:Golgi-associated vesicle; F:binding	-	-	-
Sras_4117_1	203	rab2 -family small gtpase	Oxytricha trifallax	EJY72416	1.82994e-78	ciliate	C:vacuole; F:GTP binding; C:plasma membrane; C:chloroplast; P:small GTPase mediated signal transduction; P:protein transport; F:GTPase activity; P:GTP catabolic process	F:GTP binding; P:small GTPase mediated signal transduction; C:intracellular; P:protein transport; F:GTPase activity; P:GTP catabolic process; P:signal transduction; C:membrane	-	-	-
Sras_66_1	176	40s ribosomal protein s5	Oxytricha trifallax	EJY87123	3.32827e-79	ciliate	C:vacuole; F:structural constituent of ribosome; C:plasmodesma; C:plasma membrane; C:cell wall; C:cytosolic small ribosomal subunit; C:chloroplast; P:translation	F:structural constituent of ribosome; C:intracellular; C:ribosome; P:translation; C:small ribosomal subunit	-	-	-
Sras_677_1	153	histone h4	Oxytricha nova	P62790	2.74896e-39	ciliate	C:nucleosome; P:negative regulation of megakaryocyte differentiation; C:nucleolus; C:nucleomorph; F:DNA binding; C:actin cytoskeleton; P:nucleosome assembly; F:protein heterodimerization activity; C:nucleoplasm	C:nucleosome; F:DNA binding; C:nucleus; P:nucleosome assembly; F:protein heterodimerization activity	-	-	-
Sras_6347_1	161	glutathione peroxidase family protein	Tetrahymena thermophila	XP_001022734	5.23301e-41	ciliate	C:chloroplast; F:glutathione peroxidase activity; P:response to oxidative stress; P:oxidation-reduction process	F:glutathione peroxidase activity; P:response to oxidative stress; P:oxidation-reduction process	EC:1.11.1.9	Arachidonic acid metabolism, Glutathione metabolism	-
Sras_9648_1	54	wd repeat-containing protein srw1	Ichthyophthirius multifiliis	XP_004035484	9.74061e-22	ciliate	F:signal transducer activity; P:response to misfolded protein; C:plastid; F:protein binding; P:proteasomal ubiquitin-dependent protein catabolic process; C:heterotrimeric G-protein complex; P:regulation of unidimensional cell growth; P:signal transduction; P:regulation of cell division; P:positive regulation of DNA endoreduplication; P:gamete generation; C:nucleus; P:proteasome assembly; P:tricho…	F:protein binding	-	-	-
Sras_2879_1	644	luminal-binding protein 5-like	Pseudourostyla cristata	ABG66420	0	ciliate	C:cell wall; P:oxidation-reduction process; P:response to endoplasmic reticulum stress; P:ER-associated protein catabolic process; C:nucleolus; P:polar nucleus fusion; P:response to heat; F:ATP binding; C:endoplasmic reticulum lumen; F:2-alkenal reductase [NAD(P)] activity; C:chloroplast; C:vacuole; P:response to cadmium ion; C:plasma membrane	no GO terms	EC:1.3.1.74	-	-
Sras_8054_1	126	40s ribosomal protein s14	Plasmodium falciparum	XP_001351719	9.61098e-58	apicomplexan	C:nucleolus; C:cytosolic ribosome; F:structural constituent of ribosome; C:plasma membrane; C:chloroplast; P:translation	F:structural constituent of ribosome; C:intracellular; C:ribosome; P:translation	-	-	-
Sras_9011_1	121	40s ribosomal protein s12	Albugo laibachii	CCA17873	9.35936e-34	oomycetes	P:response to stimulus; C:small ribosomal subunit; C:plastid; F:structural constituent of ribosome; P:translation	F:structural constituent of ribosome; C:intracellular; C:ribosome; P:translation	-	-	-
Sras_9237_1	140	60s ribosomal protein l11-2	Melampsora larici-populina	EGG09675	4.75508e-72	fungus	P:RNA methylation; P:translation; C:nucleolus; C:plasmodesma; F:structural constituent of ribosome; C:chloroplast; C:vacuole; C:membrane; C:cytosolic large ribosomal subunit; C:Golgi apparatus	F:structural constituent of ribosome; C:intracellular; C:ribosome; P:translation	-	-	-
Sopsis_71_1	108	60s ribosomal protein l26-1	Oxytricha trifallax	EJY82530	2.35299e-42	ciliate	P:RNA methylation; P:translation; C:nucleolus; P:response to cold; F:structural constituent of ribosome; C:vacuolar membrane; C:chloroplast; C:cytosolic large ribosomal subunit; C:Golgi apparatus; C:plasma membrane	F:structural constituent of ribosome; P:translation; C:large ribosomal subunit; C:intracellular; C:ribosome	-	-	-
Sopsis_105_1	321	fructose-bisphosphate aldolase 5	Oxytricha trifallax	EJY75265	9.86287e-152	ciliate	P:anthocyanin-containing compound biosynthetic process; P:pentose-phosphate shunt; P:maltose metabolic process; P:starch biosynthetic process; P:glycolysis; F:fructose-bisphosphate aldolase activity; C:chloroplast	F:fructose-bisphosphate aldolase activity; P:glycolysis; F:catalytic activity	EC:4.1.2.13	Carbon fixation in photosynthetic organisms, Glycolysis / Gluconeogenesis, Fructose and mannose metabolism, Pentose phosphate pathway, Methane metabolism	-
Sopsis_1573_1	200	40s ribosomal protein s9-2-like	Oxytricha trifallax	EJY75464	2.75528e-82	ciliate	C:nucleolus; C:cytosolic ribosome; F:structural constituent of ribosome; C:plasma membrane; C:cell wall; C:small ribosomal subunit; C:chloroplast; P:translation; F:rRNA binding	C:intracellular; F:rRNA binding; F:RNA binding; F:structural constituent of ribosome; P:translation; C:small ribosomal subunit	-	-	-
Sopsis_1870_1	206	40s ribosomal protein s5	Oxytricha trifallax	EJY87123	2.48104e-88	ciliate	C:vacuole; F:structural constituent of ribosome; C:plasmodesma; C:plasma membrane; F:RNA binding; C:cell wall; C:cytosolic small ribosomal subunit; C:chloroplast; P:translation	P:translation; F:structural constituent of ribosome; C:small ribosomal subunit	-	-	-
Sopsis_7341_1	273	inorganic pyrophosphatase	Oxytricha trifallax	EJY85113	3.53759e-118	ciliate	C:plant-type vacuole; P:response to abiotic stimulus; C:vacuolar membrane; C:cytoplasmic membrane-bounded vesicle; C:chloroplast; P:response to stress; F:inorganic diphosphatase activity; F:hydrogen-translocating pyrophosphatase activity; P:proton transport	F:inorganic diphosphatase activity; F:hydrogen-translocating pyrophosphatase activity; P:proton transport; C:membrane	EC:3.6.1.1	Oxidative phosphorylation	-
Sopsis_8042_1	398	like methyltransferase family protein	Oxytricha trifallax	EJY77159	1.22541e-26	ciliate	C:plastid; C:nucleus; P:rRNA processing; F:methyltransferase activity; P:RNA methylation	C:nucleus; P:rRNA processing; F:methyltransferase activity; P:RNA methylation	EC:2.1.1.0	-	-
Sopsis_8095_1	617	molecular chaperone	Oxytricha trifallax	EJY82974	0	ciliate	P:protein folding; P:response to cadmium ion; C:plasma membrane; C:cell wall; F:ATP binding; F:unfolded protein binding; F:2-alkenal reductase [NAD(P)] activity; C:chloroplast; F:zinc ion binding; P:response to heat; P:response to virus; P:response to salt stress; C:mitochondrion; P:oxidation-reduction process	F:ATP binding; P:protein folding; F:unfolded protein binding	EC:1.3.1.74	-	-
Sopsis_8150_1	52	14-3-3-like protein gf14 iota	Oxytricha trifallax	EJY81554	4.23268e-18	ciliate	F:protein domain specific binding; P:response to cadmium ion; C:plasma membrane; F:protein phosphorylated amino acid binding; C:cell wall; C:nuclear envelope; F:ATP binding; C:chloroplast stroma; C:mitochondrion	F:protein domain specific binding	-	-	-
Sopsis_8154_1	412	aspartate aminotransferase	Oxytricha trifallax	EJY65769	0	ciliate	C:plastid; C:membrane; P:response to organic substance; P:biosynthetic process; C:peroxisome; F:transaminase activity; P:leaf senescence; P:cellular catabolic process; P:proteasome assembly; P:cellular amino acid metabolic process; F:pyridoxal phosphate binding	P:cellular amino acid metabolic process; F:transaminase activity; P:biosynthetic process; F:pyridoxal phosphate binding; F:catalytic activity	EC:2.6.1.0	-	-
Sopsis_10265_1	70	serine hydroxymethyltransferase	Oxytricha trifallax	EJY70902	7.14303e-31	ciliate	F:pyridoxal phosphate binding; P:L-serine metabolic process; P:one-carbon metabolic process; P:methylation; C:chloroplast; F:methyltransferase activity; P:glycine metabolic process; F:glycine hydroxymethyltransferase activity	F:glycine hydroxymethyltransferase activity; P:glycine metabolic process; P:L-serine metabolic process; F:catalytic activity; F:pyridoxal phosphate binding	EC:2.1.1.0; EC:2.1.2.1	One carbon pool by folate, Methane metabolism, Glycine, serine and threonine metabolism, Glyoxylate and dicarboxylate metabolism, Cyanoamino acid metabolism	-
Sopsis_10649_1	404	citrate synthase	Oxytricha trifallax	EJY68245	0	ciliate	C:cell wall; F:zinc ion binding; C:mitochondrion; F:citrate (Si)-synthase activity; P:tricarboxylic acid cycle; F:ATP binding; P:glycolysis; C:chloroplast; P:response to cadmium ion; C:Golgi apparatus; P:cellular carbohydrate metabolic process	P:cellular carbohydrate metabolic process; P:tricarboxylic acid cycle	EC:2.3.3.1	Citrate cycle (TCA cycle), Glyoxylate and dicarboxylate metabolism	-
Sopsis_11468_1	82	14-3-3 domain containing protein	Oxytricha trifallax	EJY65307	7.39272e-36	ciliate	C:cytosol; F:protein phosphorylated amino acid binding; P:response to red light; C:plasmodesma; P:amino acid import; P:protein glycosylation; P:ER to Golgi vesicle-mediated transport; P:leaf development; F:protein domain specific binding; C:chloroplast stroma; C:nuclear envelope; P:response to far red light; P:toxin catabolic process; P:response to karrikin; C:Golgi apparatus; C:plasma membrane	F:protein domain specific binding	-	-	-
Sopsis_8334_1	374	ruvb-like 2-like, DNA helicase TIP49, TBP-interacting protein	Oxytricha trifallax	EJY80879	0	ciliate	P:DNA duplex unwinding; P:DNA recombination; C:chloroplast; P:negative regulation of transcription, DNA-dependent; C:nucleolus; P:digestive tract development; P:ATP catabolic process; F:ATP binding; P:regulation of heart growth; C:MLL1 complex; P:DNA repair; F:ATP-dependent 5'-3' DNA helicase activity	F:nucleotide binding; F:nucleoside-triphosphatase activity; F:DNA helicase activity; F:ATP binding; F:ATP-dependent 5'-3' DNA helicase activity	-	-	-
Sopsis_4770_1	286	60s ribosomal protein l5	Oxytricha trifallax	EJY76379	1.34497e-98	ciliate	P:adaxial/abaxial pattern specification; C:vacuole; F:5S rRNA binding; P:cell proliferation; C:chloroplast; C:cytosolic large ribosomal subunit; C:nucleolus; P:root morphogenesis; P:leaf morphogenesis; P:cellular component biogenesis; C:plasma membrane; F:structural constituent of ribosome; P:translation	F:structural constituent of ribosome; C:intracellular; C:ribosome; P:translation; F:5S rRNA binding	-	-	-
Sopsis_5589_1	104	trna (guanine-n -)-methyltransferase-like	Oxytricha trifallax	EJY64379	3.5323e-30	ciliate	P:metabolic process; F:methyltransferase activity; C:plastid	F:transferase activity	EC:2.1.1.0	-	-
Sopsis_142_1	190	peptidyl-prolyl cis-trans isomerase cyp19-4	Oxytricha trifallax	EJY85953	5.02583e-64	ciliate	C:cytosol; P:root development; P:protein peptidyl-prolyl isomerization; C:multivesicular body; P:protein targeting to vacuole; P:protein folding; C:Golgi stack; C:membrane fraction; F:peptidyl-prolyl cis-trans isomerase activity; C:chloroplast; C:endoplasmic reticulum; C:plasma membrane	F:peptidyl-prolyl cis-trans isomerase activity; P:protein folding	EC:5.2.1.8	-	-
Sopsis_2552_1	64	cathepsin l	Oxytricha trifallax	EJY75943	8.2053e-19	ciliate	C:cytoplasmic membrane-bounded vesicle; C:nuclear part; C:chloroplast part; P:proteolysis; F:cysteine-type peptidase activity	P:proteolysis; F:cysteine-type peptidase activity	-	-	-
Sopsis_8905_1	412	isocitrate dehydrogenase	Oxytricha trifallax	EJY74324	0	ciliate	F:NAD binding; F:copper ion binding; C:peroxisome; P:NADP metabolic process; C:mitochondrion; P:response to salt stress; P:defense response to bacterium; P:tricarboxylic acid cycle; F:isocitrate dehydrogenase (NADP+) activity; F:magnesium ion binding; P:isocitrate metabolic process; P:response to zinc ion; C:chloroplast; P:response to cadmium ion; C:plasma membrane; C:apoplast	F:isocitrate dehydrogenase (NADP+) activity; P:isocitrate metabolic process; P:oxidation-reduction process; F:magnesium ion binding; F:NAD binding	EC:1.1.1.42	Carbon fixation pathways in prokaryotes, Citrate cycle (TCA cycle), Glutathione metabolism	-
Sopsis_18571_1	115	histone h2b	Oxytricha trifallax	EJY77012	3.71321e-54	ciliate	C:nucleolus; C:nucleosome; F:DNA binding; P:nucleosome assembly; C:chloroplast; F:protein heterodimerization activity	C:nucleosome; F:DNA binding; C:nucleus; P:nucleosome assembly; F:protein heterodimerization activity	-	-	-
Sopsis_14634_1	307	uncoupling protein	Oxytricha trifallax	EJY86555	6.50991e-105	ciliate	C:mitochondrial inner membrane; C:plasmodesma; P:response to carbohydrate stimulus; F:oxidative phosphorylation uncoupler activity; C:vacuolar membrane; P:photorespiration; C:chloroplast; P:transmembrane transport	P:transmembrane transport	-	-	-
Sopsis_20358_1	60	microfibrillar-associated protein	Oxytricha trifallax	EJY86753	1.92132e-15	ciliate	C:chloroplast	no GO terms	-	-	-
Sopsis_9282_1	397	glutamine synthetase	Oxytricha trifallax	EJY86081	0	ciliate	F:copper ion binding; P:response to glucose stimulus; P:response to sucrose stimulus; P:response to fructose stimulus; P:glutamine biosynthetic process; P:nitrate assimilation; F:glutamate-ammonia ligase activity; P:response to cadmium ion; C:cytosolic ribosome; C:chloroplast part; C:plasma membrane	F:glutamate-ammonia ligase activity; P:nitrogen compound metabolic process; P:glutamine biosynthetic process; F:catalytic activity	EC:6.3.1.2	Arginine and proline metabolism, Alanine, aspartate and glutamate metabolism, Glyoxylate and dicarboxylate metabolism, Nitrogen metabolism	-
Sopsis_15289_1	160	protein kinase domain containing protein	Oxytricha trifallax	EJY84004	7.98005e-41	ciliate	C:cytosol; P:stomatal movement; F:protein serine/threonine kinase activity; P:response to water deprivation; P:potassium ion import; P:response to nutrient; C:plastid; F:protein binding; P:signal transduction; C:nucleus; C:plasma membrane; F:ATP binding; P:protein phosphorylation	F:protein kinase activity; F:ATP binding; P:protein phosphorylation	EC:2.7.11.0	-	-
Sopsis_12492_1	542	dihydrolipoyllysine-residue acetyltransferase component 3 of pyruvate dehydrogenase complex	Oxytricha trifallax	EJY84096	6.48425e-162	ciliate	F:copper ion binding; C:mitochondrion; C:chloroplast envelope; F:dihydrolipoyllysine-residue acetyltransferase activity; P:pyruvate metabolic process; C:pyruvate dehydrogenase complex	P:metabolic process; F:dihydrolipoyllysine-residue acetyltransferase activity; P:pyruvate metabolic process; C:pyruvate dehydrogenase complex	EC:2.3.1.12	Citrate cycle (TCA cycle), Pyruvate metabolism, Glycolysis / Gluconeogenesis	-
Sopsis_9719_1	60	microfibrillar-associated protein	Oxytricha trifallax	EJY86753	1.92132e-15	ciliate	C:chloroplast	no GO terms	-	-	-
Sopsis_166_1	102	60s ribosomal protein l7	Sterkiella histriomuscorum	ABU80569	1.15381e-49	ciliate	P:RNA methylation; P:translation; C:cell wall; F:RNA binding; C:nucleolus; C:plasmodesma; F:structural constituent of ribosome; C:vacuolar membrane; C:chloroplast; C:cytosolic large ribosomal subunit; C:Golgi apparatus; C:plasma membrane	no GO terms	-	-	-
Sopsis_1791_1	214	60s ribosomal protein l10	Stylonychia lemnae	AED87014	9.80985e-110	ciliate	P:RNA methylation; P:translation; C:nucleolus; F:structural constituent of ribosome; C:chloroplast envelope; P:cellular response to UV-B; C:vacuolar membrane; P:developmental process; C:cytosolic large ribosomal subunit; C:Golgi apparatus; C:plasma membrane	F:structural constituent of ribosome; C:intracellular; C:ribosome; P:translation	-	-	-
Sopsis_584_1	640	luminal-binding protein 5-like	Pseudourostyla cristata	ABG66420	0	ciliate	C:cell wall; P:oxidation-reduction process; P:ER-associated protein catabolic process; P:polar nucleus fusion; P:response to heat; F:ATP binding; C:endoplasmic reticulum lumen; F:2-alkenal reductase [NAD(P)] activity; C:chloroplast; C:vacuole; C:plasma membrane	no GO terms	EC:1.3.1.74	-	-
Sopsis_8850_1	79	splicing factor subunit	Plasmodium vivax	XP_001613884	5.13188e-21	apicomplexan	P:pollen germination; P:pollen development; P:RNA splicing; C:spliceosomal complex; C:plasmodesma; C:chloroplast; P:ovule development	no GO terms	-	-	-
Sopsis_14432_1	133	40s ribosomal protein s24-2-like	Albugo laibachii	CCA23225	1.21196e-52	oomycetes	C:nucleolus; F:structural constituent of ribosome; C:plasma membrane; C:cell wall; C:vacuolar membrane; C:cytosolic small ribosomal subunit; C:chloroplast; P:translation; F:nucleotide binding	F:structural constituent of ribosome; C:intracellular; C:ribosome; P:translation; F:nucleotide binding	-	-	-
Transcripts that blast with autotrophs and may have broader function (may or may not be food contamination)
Sras_6568_1	926	cell division protein	Synechococcus sp.	YP_007061054	0	cyanobacteria	C:membrane; C:chloroplast; C:thylakoid part; P:cellular process; F:metalloendopeptidase activity; F:ATP binding; P:proteolysis; F:nucleoside-triphosphatase activity; P:protein catabolic process	F:metalloendopeptidase activity; F:ATP binding; P:proteolysis; F:nucleotide binding; F:nucleoside-triphosphatase activity; C:membrane; P:protein catabolic process	EC:3.4.24.0; EC:3.6.1.15	Thiamine metabolism	-
Sras_12096_1	902	cell division protein	Synechococcus sp.	YP_007061054	0	cyanobacteria	P:organic substance metabolic process; C:membrane; C:chloroplast; F:ion binding; C:thylakoid part; P:primary metabolic process; F:peptidase activity; P:cellular process	-	-	-	-
Sras_10205_1	185	60s ribosomal protein l7	Ectocarpus siliculosus	CBN78186	6.20206e-68	brown alga	C:nucleolus; C:vacuole; C:plasma membrane; C:cell wall; C:cytosolic large ribosomal subunit; C:chloroplast	no GO terms	-	-	-
Sras_9538_1	80	60s ribosomal protein l9	Ectocarpus siliculosus	CBN79209	2.82009e-26	brown alga	P:RNA methylation; P:translation; F:rRNA binding; F:structural constituent of ribosome; C:chloroplast; C:membrane; C:cytosolic large ribosomal subunit	F:structural constituent of ribosome; C:ribosome; P:translation; F:rRNA binding	-	-	-
Sras_701_1	164	60s ribosomal protein l10-3	Ectocarpus siliculosus	CBN75612	2.22303e-84	brown alga	P:translation; C:nucleolus; F:structural constituent of ribosome; C:chloroplast envelope; P:carbohydrate metabolic process; P:cellular response to UV-B; F:polygalacturonase activity; C:extracellular region; C:vacuole; P:developmental process; C:cytosolic large ribosomal subunit; C:plasma membrane	F:structural constituent of ribosome; C:intracellular; C:ribosome; P:translation	EC:3.2.1.15	Starch and sucrose metabolism, Pentose and glucuronate interconversions	-
Sras_7961_1	144	40s ribosomal protein s9	Ectocarpus siliculosus	CBN76630	4.10341e-75	brown alga	C:nucleolus; C:cytosolic ribosome; F:structural constituent of ribosome; C:plasma membrane; C:cell wall; C:small ribosomal subunit; C:chloroplast; P:translation; F:rRNA binding	C:intracellular; F:rRNA binding; F:RNA binding; F:structural constituent of ribosome; P:translation; C:small ribosomal subunit	-	-	-
Sras_9098_1	172	40s ribosomal protein s7	Ectocarpus siliculosus	CBJ27078	2.89626e-70	brown alga	P:translation; P:rRNA processing; F:structural constituent of ribosome; C:plastid; C:cytosolic small ribosomal subunit; C:90S preribosome; P:ribosomal small subunit biogenesis; C:small-subunit processome	F:structural constituent of ribosome; C:intracellular; C:ribosome; P:translation	-	-	-
Sras_4921_1	96	d-glycerate 3-kinase	Ectocarpus siliculosus	CBN78958	5.12748e-10	brown alga	F:glycerate kinase activity; C:chloroplast envelope; P:photorespiration; C:chloroplast stroma	no GO terms	EC:2.7.1.31	Glycerolipid metabolism, Glycine, serine and threonine metabolism, Glyoxylate and dicarboxylate metabolism	-
Sras_10307_1	127	ribosomal protein s18	Aureococcus anophagefferens	EGB11831	4.64512e-58	pelagophyta	C:nucleolus; C:vacuole; F:structural constituent of ribosome; C:plasma membrane; C:cell wall; C:cytosolic small ribosomal subunit; C:chloroplast; P:translation; F:rRNA binding	F:RNA binding; F:structural constituent of ribosome; C:intracellular; C:ribosome; P:translation; F:nucleic acid binding	-	-	-
Sras_8903_1	189	protein	Chlamydomonas reinhardtii	XP_001691203	1.19354e-66	chlorophyceae	P:metabolic process; C:chloroplast	no GO terms	-	-	-
Sras_1041_1	132	protein transport protein sec61 subunit beta-like	Volvox carteri	XP_002954221	5.91675e-14	chlorophyceae	P:protein transport; C:Golgi apparatus; F:protein transporter activity; C:chloroplast; C:plasma membrane	no GO terms	-	-	-
Sras_8334_1	128	30s ribosomal protein s16	Chlorella variabilis	EFN57651	2.67792e-45	trebouxiophyceae	C:ribosome; F:structural constituent of ribosome; P:translation; C:plastid	F:structural constituent of ribosome; C:intracellular; C:ribosome; P:translation	-	-	-
Sras_5746_1	501	diaminopimelate decarboxylase	Chlorella variabilis	EFN53143	2.00295e-178	trebouxiophyceae	P:lysine biosynthetic process via diaminopimelate; C:chloroplast stroma; F:diaminopimelate decarboxylase activity; C:membrane; C:cytosol	F:catalytic activity; F:diaminopimelate decarboxylase activity; P:lysine biosynthetic process via diaminopimelate	EC:4.1.1.20	Lysine biosynthesis	Patway previously belived to be exclusive of eubacteria,plants, and algae but recently detected in protists, including some ciliates [3]	.
Sras_11612_1	489	diaminopimelate decarboxylase	Physcomitrella patens	XP_001765115	9.40746e-172	plant	P:lysine biosynthetic process via diaminopimelate; C:chloroplast stroma; F:diaminopimelate decarboxylase activity; C:membrane; C:cytosol	F:catalytic activity; F:diaminopimelate decarboxylase activity; P:lysine biosynthetic process via diaminopimelate	EC:4.1.1.20	Lysine biosynthesis	-
Sras_8034_1	94	40s ribosomal protein s24-2-like	Populus trichocarpa	XP_002311621	8.56072e-32	plant	C:cell wall; P:maturation of SSU-rRNA from tricistronic rRNA transcript (SSU-rRNA, 5.8S rRNA, LSU-rRNA); C:nucleolus; F:structural constituent of ribosome; P:translational elongation; C:cytosolic small ribosomal subunit; F:nucleotide binding; C:chloroplast; C:Golgi apparatus; C:plasma membrane	F:structural constituent of ribosome; C:intracellular; C:ribosome; P:translation; F:nucleotide binding	-	-	-
Sras_10730_1	59	tpa: act-domain containing protein kinase family protein	Picea sitchensis	ACN40743	8.60588e-08	plant	F:protein tyrosine kinase activity; P:protein phosphorylation; F:amino acid binding; F:ATP binding; F:protein serine/threonine kinase activity; C:plastid	F:protein kinase activity; F:ATP binding; P:protein phosphorylation	EC:2.7.10.0; EC:2.7.11.0	-	-
Sras_4338_1	102	nadh dehydrogenase	Setaria italica	XP_004982684	1.04368e-33	plant	F:oxidoreductase activity, acting on NAD(P)H, quinone or similar compound as acceptor; P:photorespiration; C:mitochondrial respiratory chain complex I; C:chloroplast	no GO terms	EC:1.6.5.0	-	-
Sras_8321_1	69	cytochrome b5	Medicago truncatula	XP_003614164	2.39227e-20	plant	P:alkane biosynthetic process; P:oxidation-reduction process; F:metal ion binding; F:nitrate reductase (NADH) activity; F:protein binding; F:heme binding; C:chloroplast outer membrane; C:endoplasmic reticulum; P:pentacyclic triterpenoid biosynthetic process; P:sterol biosynthetic process; C:stromule	F:heme binding	EC:1.7.1.1	Nitrogen metabolism	-
Sras_9849_1	618	asparaginyl-trna synthetase	Capsella rubella	EOA13139	1.9871e-177	plant	C:cytosol; F:asparagine-tRNA ligase activity; P:asparaginyl-tRNA aminoacylation; F:nucleic acid binding; C:mitochondrion; F:ATP binding; C:chloroplast; P:response to cadmium ion; P:embryo development ending in seed dormancy	F:nucleotide binding; F:aminoacyl-tRNA ligase activity; F:ATP binding; C:cytoplasm; P:tRNA aminoacylation for protein translation; F:asparagine-tRNA ligase activity; P:asparaginyl-tRNA aminoacylation	EC:6.1.1.22	Aminoacyl-tRNA biosynthesis	-
Sras_3191_1	187	cyclophilin 1	Selaginella moellendorffii	XP_002963528	1.75379e-78	plant	P:protein folding; P:response to cadmium ion; C:plasma membrane; P:protein peptidyl-prolyl isomerization; C:chloroplast; C:apoplast; F:peptidyl-prolyl cis-trans isomerase activity	F:peptidyl-prolyl cis-trans isomerase activity; P:protein folding	EC:5.2.1.8	-	Also found in Sopsis
Sras_9441_1	47	hypothetical protein, proton gradient regulation 5	Vitis vinifera	CAN81169	8.31421e-12	plant	P:cellular response to light intensity; P:response to sucrose stimulus; P:response to red light; P:response to water deprivation; P:photoprotection; P:photosynthetic electron transport in photosystem I; F:electron carrier activity; P:response to blue light; P:regulation of proton transport; C:chloroplast thylakoid membrane; P:response to far red light; P:response to high light intensity	no IPS match	-	-	-
Sopsis_6672_1	181	protein, cytoplasmic ribosomal protein L18	Ectocarpus siliculosus	CBJ25909	8.13622e-96	brown alga	C:vacuole; F:structural constituent of ribosome; C:plasma membrane; C:cytosolic large ribosomal subunit; C:chloroplast; P:translation	F:structural constituent of ribosome; C:intracellular; C:ribosome; P:translation	-	-	-
Sopsis_6696_1	172	protein, cytoplasmic ribosomal protein L18	Ectocarpus siliculosus	CBJ25909	6.74522e-94	brown alga	C:vacuole; F:structural constituent of ribosome; C:plasma membrane; C:cytosolic large ribosomal subunit; C:chloroplast; P:translation	F:structural constituent of ribosome; C:intracellular; C:ribosome; P:translation	-	-	-
Sopsis_9905_1	173	ribosomal protein l9	Ectocarpus siliculosus	CBN79209	6.49945e-68	brown alga	P:translation; F:rRNA binding; F:structural constituent of ribosome; C:intracellular organelle part; C:chloroplast; C:cytosolic ribosome; C:membrane	F:structural constituent of ribosome; C:ribosome; P:translation; F:rRNA binding	-	-	-
Sopsis_12969_1	239	40s ribosomal protein s3a	Ectocarpus siliculosus	CBJ29379	1.09308e-100	brown alga	C:nucleolus; C:cytosolic ribosome; F:structural constituent of ribosome; C:plasma membrane; C:cell wall; C:chloroplast; P:translation	F:structural constituent of ribosome; C:intracellular; C:ribosome; P:translation	-	-	-
Sopsis_14731_1	125	40s ribosomal protein s23	Ectocarpus siliculosus	CBJ31696	4.83258e-65	brown alga	F:structural constituent of ribosome; C:nucleomorph; C:small ribosomal subunit; P:translation	F:structural constituent of ribosome; P:translation; C:small ribosomal subunit; C:intracellular; C:ribosome	-	-	-
Sopsis_14576_1	135	60s ribosomal protein l9	Ectocarpus siliculosus	CBN79209	4.07676e-57	brown alga	P:translation; P:adaxial/abaxial pattern specification; C:nucleolus; C:plasmodesma; F:rRNA binding; F:structural constituent of ribosome; C:chloroplast envelope; C:vacuolar membrane; C:cytosolic large ribosomal subunit; C:Golgi apparatus; C:plasma membrane	F:structural constituent of ribosome; C:ribosome; P:translation; F:rRNA binding	-	-	-
Sopsis_19016_1	238	60s ribosomal protein l7a-like	Ectocarpus siliculosus	CBN74803	1.35129e-97	brown alga	P:RNA methylation; P:translation; C:nucleolus; C:plasmodesma; F:structural constituent of ribosome; C:vacuolar membrane; P:ribosome biogenesis; C:chloroplast; C:cytosolic large ribosomal subunit; C:Golgi apparatus	C:ribonucleoprotein complex; P:ribosome biogenesis	-	-	-
Sopsis_14760_1	231	protein	Ectocarpus siliculosus	CBN74803	1.44445e-91	brown alga	P:RNA methylation; P:translation; C:nucleolus; C:plasmodesma; F:structural constituent of ribosome; C:vacuolar membrane; C:chloroplast; C:cytosolic large ribosomal subunit; C:Golgi apparatus; P:ribosome biogenesis	C:ribonucleoprotein complex; P:ribosome biogenesis	-	-	-
Sopsis_16466_1	107	40s ribosomal protein s14	Aureococcus anophagefferens	EGB02316	2.35439e-55	pelagophyta	P:RNA methylation; P:translation; C:nucleolus; F:structural constituent of ribosome; C:cytosolic small ribosomal subunit; P:cell wall modification; P:plant-type cell wall organization; C:chloroplast; C:plasma membrane	F:structural constituent of ribosome; C:ribosome; P:translation	-	-	-
Sopsis_13007_1	76	40s ribosomal protein s14	Aureococcus anophagefferens	EGB02316	6.87324e-29	pelagophyta	C:nucleolus; C:cytosolic ribosome; F:structural constituent of ribosome; C:plasma membrane; C:chloroplast; P:translation; F:rRNA binding	F:structural constituent of ribosome; C:ribosome; P:translation	-	-	-
Sopsis_1833_1	244	40s ribosomal protein s0	Aureococcus anophagefferens	EGB07823	1.04339e-114	pelagophyta	P:translation; P:spermidine biosynthetic process; P:arginine catabolic process; C:small ribosomal subunit; P:response to salt stress; F:structural constituent of ribosome; F:arginine decarboxylase activity; C:chloroplast; P:mature ribosome assembly; C:cytosolic ribosome; C:nucleus; C:plasma membrane	F:structural constituent of ribosome; C:intracellular; C:ribosome; P:translation; C:small ribosomal subunit	EC:4.1.1.19	Arginine and proline metabolism	-
Sopsis_14317_1	197	60s ribosomal protein l10	Aureococcus anophagefferens	EGB07250	3.15351e-94	pelagophyta	P:translation; P:response to UV-B; F:structural constituent of ribosome; C:intracellular organelle part; C:chloroplast; C:cytosolic ribosome; C:membrane	F:structural constituent of ribosome; C:intracellular; C:ribosome; P:translation	-	-	-
Sopsis_6507_1	157	40s ribosomal protein s7	Nannochloropsis gaditana	EKU21448	2.42039e-67	eustigmatales	P:translation; C:cell wall; C:nucleolus; P:rRNA processing; F:rRNA binding; F:structural constituent of ribosome; P:secretion by cell; C:cytosolic small ribosomal subunit; C:90S preribosome; C:cytoplasmic membrane-bounded vesicle; P:ribosomal small subunit biogenesis; C:thylakoid; C:small-subunit processome; C:chloroplast; C:plasma membrane	F:structural constituent of ribosome; C:intracellular; C:ribosome; P:translation	-	-	-
Sopsis_5330_1	166	haloacid dehalogenase-like hydrolase family protein	Coccomyxa subellipsoidea	EIE21949	2.55552e-47	trebouxiophyceae	P:cellular macromolecule metabolic process; P:cellular carbohydrate metabolic process; P:plastid organization; C:chloroplast thylakoid; C:chloroplast stroma; F:catalytic activity; P:isoprenoid biosynthetic process	no GO terms	-	-	-
Sopsis_15511_1	121	dna damage checkpoint protein rad24	Alexandrium fundyense	ABO47882	7.32408e-19	dinoflagellate	C:cytosol; C:cell wall; P:root development; C:mitochondrion; C:plasmodesma; F:ATP binding; P:leaf development; C:chloroplast; C:vacuole; P:regulation of nematode larval development; P:response to nematode; C:Golgi apparatus; C:plasma membrane; F:protein domain specific binding	F:protein domain specific binding	-	-	-
Sopsis_15800_1	117	60s ribosomal protein l11	Phaeodactylum tricornutum	XP_002184288	8.32372e-94	diatom	P:RNA methylation; P:translation; C:nucleolus; C:plasmodesma; F:rRNA binding; F:structural constituent of ribosome; C:chloroplast; C:vacuole; C:cytosolic large ribosomal subunit; C:Golgi apparatus	F:structural constituent of ribosome; C:ribosome; P:translation	-	-	-
Sopsis_15220_1	128	40s ribosomal protein s9-2-like	Phaeodactylum tricornutum	XP_002179777	6.31519e-82	diatom	C:nucleolus; C:cytosolic ribosome; F:structural constituent of ribosome; C:plasma membrane; C:cell wall; C:small ribosomal subunit; C:chloroplast; P:translation; F:rRNA binding	C:intracellular; F:rRNA binding; F:RNA binding; F:structural constituent of ribosome; P:translation; C:small ribosomal subunit	-	-	-
Sopsis_21397_1	92	60s ribosomal protein l21	Phaeodactylum tricornutum	XP_002185860	5.71968e-44	diatom	C:nucleolus; F:structural constituent of ribosome; C:cytosolic large ribosomal subunit; C:chloroplast; P:translation	F:structural constituent of ribosome; C:intracellular; C:ribosome; P:translation	-	-	-
Sopsis_1957_1	128	40s ribosomal protein s13-like	Thalassiosira pseudonana	XP_002289998	7.06036e-65	diatom	P:cytokinesis by cell plate formation; P:translation; C:cell wall; C:nucleolus; P:trichome morphogenesis; F:structural constituent of ribosome; P:leaf morphogenesis; C:cytosolic small ribosomal subunit; C:chloroplast; C:membrane	F:structural constituent of ribosome; C:intracellular; C:ribosome; P:translation	-	-	-
Sopsis_18450_1	75	40s ribosomal protein s19-a	Thalassiosira pseudonana	XP_002290429	3.00439e-46	diatom	P:RNA methylation; P:translation; C:nucleolus; C:plasmodesma; F:structural constituent of ribosome; C:plastid; C:cytosolic small ribosomal subunit; C:membrane	F:structural constituent of ribosome; C:intracellular; C:ribosome; P:translation	-	-	-
Sopsis_6504_1	195	f0f1 atp synthase subunit beta	Thalassiosira pseudonana	XP_002296041	2.15155e-38	diatom	C:proton-transporting ATP synthase complex, catalytic core F(1); F:hydrogen-exporting ATPase activity, phosphorylative mechanism; F:proton-transporting ATP synthase activity, rotational mechanism; P:ATP synthesis coupled proton transport; F:ATP binding; F:proton-transporting ATPase activity, rotational mechanism; C:chloroplast thylakoid membrane; P:ATP hydrolysis coupled proton transport; C:plasm…	P:ATP hydrolysis coupled proton transport; P:ATP synthesis coupled proton transport	EC:3.6.3.6	Oxidative phosphorylation	-
Sopsis_20075_1	53	glyceraldehyde-3-phosphate dehydrogenase precursor	Thalassiosira pseudonana CCMP1335]	XP_002286205	6.85217e-81	diatom	P:reductive pentose-phosphate cycle; F:NAD binding; F:NADP binding; P:glucose metabolic process; F:glyceraldehyde-3-phosphate dehydrogenase (NAD+) (phosphorylating) activity; C:chloroplast; F:glyceraldehyde-3-phosphate dehydrogenase (NAD(P)+) (phosphorylating) activity; P:oxidation-reduction process; F:glyceraldehyde-3-phosphate dehydrogenase (NADP+) (phosphorylating) activity	P:oxidation-reduction process	EC:1.2.1.12; EC:1.2.1.59; EC:1.2.1.13	Glycolysis / Gluconeogenesis, Carbon fixation in photosynthetic organisms	-
Sopsis_2078_1	161	glyceraldehyde-3-phosphate dehydrogenase	Thalassiosira pseudonana	XP_002286205	7.10616e-40	diatom	P:reductive pentose-phosphate cycle; F:NAD binding; F:NADP binding; P:glucose metabolic process; F:glyceraldehyde-3-phosphate dehydrogenase (NAD+) (phosphorylating) activity; C:chloroplast; F:glyceraldehyde-3-phosphate dehydrogenase (NAD(P)+) (phosphorylating) activity; P:oxidation-reduction process; F:glyceraldehyde-3-phosphate dehydrogenase (NADP+) (phosphorylating) activity	P:oxidation-reduction process	EC:1.2.1.12; EC:1.2.1.59; EC:1.2.1.13	Glycolysis / Gluconeogenesis, Carbon fixation in photosynthetic organisms	-
Sopsis_7951_1	62	fucoxanthin chlorophyll a c protein 8	Thalassiosira pseudonana	XP_002286436	1.40242e-123	diatom	C:light-harvesting complex; C:photosystem II; P:protein-chromophore linkage; F:chlorophyll binding; C:integral to membrane; P:photosynthesis; C:chloroplast thylakoid membrane	C:membrane	-	-	Transcript present in heterotrophic ciliate only; gene found in its food algae but the latter has blast hit against cryptopythes (so this would not be food contamination); aparent link to plastid or photosyntesis; some sequences are very short and 'hypotetical'; may it be an annotation error due to short sequence? broader function? Contamination from different source?	.
Sopsis_6639_1	170	fucoxanthin-chlorophyll a c light-harvesting partial	Thalassiosira pseudonana	XP_002295015	1.14875e-16	diatom	C:light-harvesting complex; C:photosystem II; P:protein-chromophore linkage; F:chlorophyll binding; C:integral to membrane; P:photosynthesis; C:chloroplast thylakoid membrane	no IPS match	-	-	Transcript present in heterotrophic ciliate only; gene found in its food algae but the latter has blast hit against cryptopythes (so this would not be food contamination); aparent link to plastid or photosyntesis; some sequences are very short and 'hypotetical'; may it be an annotation error due to short sequence? broader function? Contamination from different source?	.
Sopsis_8599_1	156	fucoxanthin chlorophyll a c protein 8	Thalassiosira oceanica	EJK48286	5.93799e-82	diatom	C:light-harvesting complex; C:photosystem II; P:protein-chromophore linkage; F:chlorophyll binding; C:integral to membrane; P:photosynthesis; C:chloroplast thylakoid membrane	no GO terms	-	-	Transcript present in heterotrophic ciliate only; gene found in its food algae but the latter has blast hit against cryptopythes (so this would not be food contamination); aparent link to plastid or photosyntesis; some sequences are very short and 'hypotetical'; may it be an annotation error due to short sequence? broader function? Contamination from different source?	.
Sopsis_15389_1	130	fucoxanthin chlorophyll a c-binding protein precursor	Thalassiosira oceanica	EJK48286	5.97023e-31	diatom	C:light-harvesting complex; C:photosystem II; P:protein-chromophore linkage; F:chlorophyll binding; C:integral to membrane; P:photosynthesis; C:chloroplast thylakoid membrane	no IPS match	-	-	Transcript present in heterotrophic ciliate only; gene found in its food algae but the latter has blast hit against cryptopythes (so this would not be food contamination); aparent link to plastid or photosyntesis; some sequences are very short and 'hypotetical'; may it be an annotation error due to short sequence? broader function? Contamination from different source?	.
Sopsis_16996_1	73	fucoxanthin-chlorophyll a c light-harvesting partial	Skeletonema costatum	AAB70099	2.22846e-23	diatom	C:light-harvesting complex; C:photosystem II; P:protein-chromophore linkage; F:chlorophyll binding; C:integral to membrane; P:photosynthesis; C:chloroplast thylakoid membrane	no GO terms	-	-	Transcript present in heterotrophic ciliate only; gene found in its food algae but the latter has blast hit against cryptopythes (so this would not be food contamination); aparent link to plastid or photosyntesis; some sequences are very short and 'hypotetical'; may it be an annotation error due to short sequence? broader function? Contamination from different source?	.
Sopsis_16069_1	169	protein fucoxanthin chlorophyll a c protein	Isochrysis galbana	ABA55531	2.09442e-86	haptophyta	P:photosynthesis, light harvesting; C:chloroplast; C:thylakoid; C:membrane	C:membrane	-	-	Transcript present in heterotrophic ciliate only; gene found in its food algae but the latter has blast hit against cryptopythes (so this would not be food contamination); aparent link to plastid or photosyntesis; some sequences are very short and 'hypotetical'; may it be an annotation error due to short sequence? broader function? Contamination from different source?	.
Sopsis_16749_1	114	cytochrome c553	Isochrysis galbana	AAW79334	9.05967e-45	haptophyta	P:electron transport chain; F:electron carrier activity; F:heme binding; P:photosynthesis; C:chloroplast thylakoid lumen	F:iron ion binding; F:electron carrier activity; F:heme binding	-	-	-
Sopsis_19436_1	110	ferredoxin	Isochrysis galbana	AAW79311	4.28724e-62	haptophyta	P:ferredoxin metabolic process; F:ferrous iron binding; F:electron carrier activity; F:protein binding; F:2 iron, 2 sulfur cluster binding; C:chloroplast; P:electron transport chain	F:electron carrier activity; F:iron-sulfur cluster binding; P:electron transport chain	-	-	-
Sopsis_14885_1	195	40s ribosomal protein s9-2-like	Phytophthora infestans	XP_002903192	1.91284e-82	plant	F:structural constituent of ribosome; C:small ribosomal subunit; C:membrane; P:translation; F:rRNA binding; C:plastid; C:cell periphery	C:intracellular; F:rRNA binding; F:RNA binding; F:structural constituent of ribosome; P:translation; C:small ribosomal subunit	-	-	-
Sopsis_15153_1	118	40s ribosomal protein s16	Phytophthora sojae	EGZ14092	5.08682e-64	plant	C:nucleolus; C:Golgi apparatus; F:structural constituent of ribosome; C:plasmodesma; C:cell wall; C:cytosolic small ribosomal subunit; C:chloroplast; C:membrane; P:translation	F:structural constituent of ribosome; C:ribosome; P:translation	-	-	-
Sopsis_1346_1	144	40s ribosomal protein s13	Phytophthora sojae	EGZ11749	1.03111e-80	plant	P:cytokinesis by cell plate formation; P:translation; C:cell wall; C:nucleolus; P:trichome morphogenesis; F:structural constituent of ribosome; P:leaf morphogenesis; C:chloroplast; C:cytosolic ribosome; C:membrane	F:structural constituent of ribosome; C:intracellular; C:ribosome; P:translation	-	-	-
Sopsis_2922_1	250	40s ribosomal protein s3a-like	Theobroma cacao	EOY05761	1.24785e-113	plant	C:nucleolus; C:cytosolic ribosome; F:structural constituent of ribosome; C:plasma membrane; C:cell wall; C:chloroplast; P:translation	F:structural constituent of ribosome; C:intracellular; C:ribosome; P:translation	-	-	-
Sopsis_5175_1	235	60s ribosomal protein l8	Phytophthora sojae	EGZ09694	1.3867e-107	plant	F:structural constituent of ribosome; F:RNA binding; C:large ribosomal subunit; F:transferase activity; C:chloroplast; P:translation	F:structural constituent of ribosome; C:intracellular; C:ribosome; P:translation	-	-	-
Sopsis_16985_1	130	60s ribosomal protein l23a	Phytophthora sojae	EGZ29940	1.80452e-50	plant	P:translation; P:response to oxidative stress; C:cell wall; F:RNA binding; C:nucleolus; P:response to cold; P:regulation of transcription, DNA-dependent; F:structural constituent of ribosome; C:plastid; F:DNA binding; F:sequence-specific DNA binding transcription factor activity; F:nucleotide binding; P:response to high light intensity; C:cytosolic ribosome; C:membrane	F:nucleotide binding; F:structural constituent of ribosome; C:intracellular; C:ribosome; P:translation	-	-	-
Sopsis_5839_1	186	cyclophilin	Momordica charantia	AEM44784	4.83404e-73	plant	P:protein folding; C:plasma membrane; P:protein peptidyl-prolyl isomerization; C:chloroplast; C:apoplast; F:peptidyl-prolyl cis-trans isomerase activity	F:peptidyl-prolyl cis-trans isomerase activity; P:protein folding	EC:5.2.1.8	-	-
Sopsis_15803_1	93	protein	Physcomitrella patens	XP_001754443	1.91437e-39	plant	C:nucleolus; F:structural constituent of ribosome; C:plasma membrane; C:cell wall; C:vacuolar membrane; C:cytosolic small ribosomal subunit; C:chloroplast; P:translation; F:nucleotide binding	F:structural constituent of ribosome; C:intracellular; C:ribosome; P:translation; F:nucleotide binding	-	-	-
Sopsis_17248_1	63	cell division control protein 2 homolog 2	Saccharum hybrid cultivar	CAZ96103	1.0182e-14	plant	C:cytoplasmic membrane-bounded vesicle; F:protein binding; P:protein phosphorylation; P:cell cycle; F:ATP binding; C:plastid; F:cyclin-dependent protein serine/threonine kinase activity; P:cell division	F:protein kinase activity; F:ATP binding; P:protein phosphorylation	EC:2.7.11.22	-	-
Sopsis_23688_1	61	protein fizzy-related 2-like	Zea mays	ACR38472	8.87109e-21	plant	F:signal transducer activity; P:response to misfolded protein; C:plastid; F:protein binding; P:proteasomal ubiquitin-dependent protein catabolic process; C:heterotrimeric G-protein complex; P:regulation of unidimensional cell growth; P:signal transduction; P:regulation of cell division; P:positive regulation of DNA endoreduplication; P:gamete generation; C:nucleus; P:proteasome assembly; P:tricho…	F:protein binding	-	-	-
Sopsis_2214_1	64	fizzy-related protein	Zea mays	ACR38472	6.22032e-21	plant	F:signal transducer activity; P:response to misfolded protein; C:plastid; F:protein binding; P:proteasomal ubiquitin-dependent protein catabolic process; C:heterotrimeric G-protein complex; P:regulation of unidimensional cell growth; P:signal transduction; P:regulation of cell division; P:positive regulation of DNA endoreduplication; P:gamete generation; C:nucleus; P:proteasome assembly; P:tricho…	F:protein binding	-	-	-
Transcripts that blast within prey lineage and very likely are food contamination
Sras_4333_1	924	cell division protein	Micromonas pusilla	XP_003057154	0	prasinophyte	C:membrane; P:cellular metabolic process; C:chloroplast; C:thylakoid part; F:metalloendopeptidase activity; F:ATP binding; P:proteolysis; F:nucleoside-triphosphatase activity; P:protein catabolic process	F:metalloendopeptidase activity; F:ATP binding; P:proteolysis; F:nucleotide binding; F:nucleoside-triphosphatase activity; C:membrane; P:protein catabolic process	EC:3.4.24.0; EC:3.6.1.15	Thiamine metabolism, Purine metabolism	-
Sras_9201_1	137	protein	Ostreococcus lucimarinus	XP_001419602	6.69604e-63	prasinophyte	C:vacuole; F:structural constituent of ribosome; C:plasma membrane; C:cytosolic large ribosomal subunit; C:chloroplast; P:translation	F:structural constituent of ribosome; C:intracellular; C:ribosome; P:translation	-	-	-
Sopsis_14717_1	40	phycoerythrin alpha-subunit 2	Rhodomonas sp.	ACU45311	6.08886e-13	cryptophyte	P:protein-chromophore linkage; C:phycobilisome; P:photosynthesis; C:chloroplast thylakoid membrane; P:electron transport chain	C:phycobilisome	-	-	-
Sopsis_8422_1	48	phycoerythrin alpha-subunit 2	Rhodomonas sp.	ACU45311	9.7873e-23	cryptophyte	P:protein-chromophore linkage; C:phycobilisome; P:photosynthesis; C:chloroplast thylakoid membrane; P:electron transport chain	C:phycobilisome	-	-	-
Sopsis_4961_1	294	signal peptide containing protein	Cryptomonas paramecium	XP_003239620	2.57014e-116	cryptophyte	F:GTP binding; F:hydrolase activity, acting on acid anhydrides; C:apicoplast; C:nucleomorph; C:integral to membrane	no GO terms	-	-	-
Sopsis_20788_1	98	hypothetical protein CMESO_415	Chroomonas mesostigmatica	AFP65568	1.05564e-38	cryptophyte	C:nucleomorph	no GO terms	-	-	-
Sopsis_17064_1	140	26s protease regulatory	Guillardia theta	XP_001713436	2.44065e-55	cryptophyte	C:proteasome regulatory particle, base subcomplex; C:nucleomorph; C:plasma membrane; P:protein catabolic process; F:ATP binding; F:nucleoside-triphosphatase activity	F:ATP binding	EC:3.6.1.15	Thiamine metabolism, Purine metabolism	-
Sopsis_21450_1	264	protein, plastid-lipid associated protein PAP/fibrillin family	Guillardia theta	CAH25366	1.19665e-56	cryptophyte	C:chloroplast part; F:structural molecule activity	F:structural molecule activity; C:chloroplast	-	-	-
Sopsis_3138_1	264	protein,plastid-lipid associated protein PAP/fibrillin family	Guillardia theta	CAH25366	1.18545e-56	cryptophyte	C:chloroplast part; F:structural molecule activity	F:structural molecule activity; C:chloroplast	-	-	-
Sopsis_4946_1	201	elongation factor ef-2	Hemiselmis andersenii	XP_001712192	9.57585e-118	cryptophyte	F:translation elongation factor activity; P:translational elongation; C:nucleomorph; P:GTP catabolic process; F:GTPase activity; F:GTP binding	F:GTPase activity; F:GTP binding	-	-	-
Sopsis_11668_1	203	hypothetical protein HAN_1g57	Hemiselmis andersenii	XP_001712227	3.22807e-84	cryptophyte	C:nucleomorph; F:protein binding	F:protein binding	-	-	-
Search = GO:0015979 (photosynthesis)
Transcripts that blast with non-photosynthetic organisms and may have broader function
Sras_2534_1	889	aconitate hydratase 1 family protein	Oxytricha trifallax	EJY64435	0	ciliate	C:vacuolar membrane; P:response to misfolded protein; P:photorespiration; P:gluconeogenesis; P:citrate metabolic process; P:water transport; F:4 iron, 4 sulfur cluster binding; P:ethylene mediated signaling pathway; P:isocitrate metabolic process; P:response to salt stress; P:photosynthesis; P:proteasome core complex assembly; P:response to iron ion; C:cell wall; C:Golgi apparatus; P:hyperosmotic…	P:metabolic process	EC:4.2.1.3	carbon fixationin prokariotes; glyoxylate and dicarboxylate metabolism; citrate cycle	-
Sras_1097_1	242	seryl-trna synthetase	Oxytricha trifallax	EJY83160	4.78802e-107	ciliate	P:sulfur amino acid metabolic process; P:regulation of protein dephosphorylation; F:serine-tRNA ligase activity; P:embryo development ending in seed dormancy; P:photosystem II assembly; P:chloroplast relocation; C:chloroplast; P:seryl-tRNA aminoacylation; P:iron-sulfur cluster assembly; P:leaf morphogenesis; P:cellular amino acid biosynthetic process; P:vegetative to reproductive phase transition…	F:nucleotide binding; F:aminoacyl-tRNA ligase activity; F:ATP binding; C:cytoplasm; P:tRNA aminoacylation for protein translation; F:serine-tRNA ligase activity; P:seryl-tRNA aminoacylation	EC:6.1.1.11	animoacyl-tRNA biosynthesis	-
Sras_606_1	243	ATPase involved in DNA replication, replication factor c subunit 2 isoform 1	Oxytricha trifallax	EJY83856	1.21929e-140	ciliate	C:nucleoplasm; P:cell cycle checkpoint; F:protein binding; F:nucleoside-triphosphatase activity; P:photosynthesis; P:transcription-coupled nucleotide-excision repair; P:nucleotide-excision repair, DNA gap filling; F:magnesium chelatase activity; P:chlorophyll biosynthetic process; P:telomere maintenance via recombination; P:S phase of mitotic cell cycle; F:DNA binding; C:DNA replication factor C …	F:nucleotide binding; F:nucleoside-triphosphatase activity; F:ATP binding	EC:6.1.1.1; EC:3.6.1.15	purine metabolism, thiamine metabolism, porphyrin and chlorophyll metabolism	-
Transcripts that blast with autotrophs and may have broader function (may or may not be food contamination)
Sras_9441_1	47	hypothetical protein, proton gradient regulation 5	Vitis vinifera	CAN81169	8.31421e-12	plant	P:cellular response to light intensity; P:response to sucrose stimulus; P:response to red light; P:response to water deprivation; P:photoprotection; P:photosynthetic electron transport in photosystem I; F:electron carrier activity; P:response to blue light; P:regulation of proton transport; C:chloroplast thylakoid membrane; P:response to far red light; P:response to high light intensity	-	-	-	-
Sopsis_1957_1	128	glyceraldehyde-3-phosphate dehydrogenase precursor	Thalassiosira pseudonana	XP_002286205	6.85217e-81	diatom	P:reductive pentose-phosphate cycle; F:NAD binding; F:NADP binding; P:glucose metabolic process; F:glyceraldehyde-3-phosphate dehydrogenase (NAD+) (phosphorylating) activity; C:chloroplast; F:glyceraldehyde-3-phosphate dehydrogenase (NAD(P)+) (phosphorylating) activity; P:oxidation-reduction process; F:glyceraldehyde-3-phosphate dehydrogenase (NADP+) (phosphorylating) activity	P:oxidation-reduction process	EC:1.2.1.12; EC:1.2.1.59; EC:1.2.1.13	Glycolysis / Gluconeogenesis, Carbon fixation in photosynthetic organisms	-
Sopsis_18450_1	75	glyceraldehyde-3-phosphate dehydrogenase	Thalassiosira pseudonana	XP_002286205	7.10616e-40	diatom	P:reductive pentose-phosphate cycle; F:NAD binding; F:NADP binding; P:glucose metabolic process; F:glyceraldehyde-3-phosphate dehydrogenase (NAD+) (phosphorylating) activity; C:chloroplast; F:glyceraldehyde-3-phosphate dehydrogenase (NAD(P)+) (phosphorylating) activity; P:oxidation-reduction process; F:glyceraldehyde-3-phosphate dehydrogenase (NADP+) (phosphorylating) activity	P:oxidation-reduction process	EC:1.2.1.12; EC:1.2.1.59; EC:1.2.1.13	Glycolysis / Gluconeogenesis, Carbon fixation in photosynthetic organisms	-
Sopsis_20075_1	53	fucoxanthin-chlorophyll a c light-harvesting partial	Thalassiosira pseudonana	XP_002295015	1.14875e-16	diatom	C:light-harvesting complex; C:photosystem II; P:protein-chromophore linkage; F:chlorophyll binding; C:integral to membrane; P:photosynthesis; C:chloroplast thylakoid membrane	-	-	-	Transcript present in heterotrophic ciliate only; gene found in its food algae but the latter has blast hit against cryptopythes (so this would not be food contamination); aparent link to plastid or photosyntesis; some sequences are very short and 'hypotetical'; may it be an annotation error due to short sequence? broader function? Contamination from different source?	.
Sopsis_6504_1	195	fucoxanthin chlorophyll a c protein 8	Thalassiosira pseudonana	XP_002286436	1.40242e-123	diatom	C:light-harvesting complex; C:photosystem II; P:protein-chromophore linkage; F:chlorophyll binding; C:integral to membrane; P:photosynthesis; C:chloroplast thylakoid membrane	C:membrane	-	-	Transcript present in heterotrophic ciliate only; gene found in its food algae but the latter has blast hit against cryptopythes (so this would not be food contamination); aparent link to plastid or photosyntesis; some sequences are very short and 'hypotetical'; may it be an annotation error due to short sequence? broader function? Contamination from different source?	.
Sopsis_2078_1	161	hypothetical protein, fucoxanthin chlorophyll a c protein 8	Thalassiosira oceanica	EJK48286	5.93799e-82	diatom	C:light-harvesting complex; C:photosystem II; P:protein-chromophore linkage; F:chlorophyll binding; C:integral to membrane; P:photosynthesis; C:chloroplast thylakoid membrane	-	-	-	Transcript present in heterotrophic ciliate only; gene found in its food algae but the latter has blast hit against cryptopythes (so this would not be food contamination); aparent link to plastid or photosyntesis; some sequences are very short and 'hypotetical'; may it be an annotation error due to short sequence? broader function? Contamination from different source?	.
Sopsis_23285_1	87	hypothetical protein THAOC_02035	Thalassiosira oceanica	EJK76212	1.23249e-39	diatom	P:thylakoid membrane organization; P:photosynthesis; C:photosystem II	-	-	-	Transcript present in heterotrophic ciliate only; gene found in its food algae but the latter has blast hit against cryptopythes (so this would not be food contamination); aparent link to plastid or photosyntesis; some sequences are very short and 'hypotetical'; may it be an annotation error due to short sequence? broader function? Contamination from different source?	.
Sopsis_7951_1	62	hypothetical protein, fucoxanthin chlorophyll a c-binding protein precursor	Thalassiosira oceanica	EJK48286	5.97023e-31	diatom	C:light-harvesting complex; C:photosystem II; P:protein-chromophore linkage; F:chlorophyll binding; C:integral to membrane; P:photosynthesis; C:chloroplast thylakoid membrane	-	-	-	Transcript present in heterotrophic ciliate only; gene found in its food algae but the latter has blast hit against cryptopythes (so this would not be food contamination); aparent link to plastid or photosyntesis; some sequences are very short and 'hypotetical'; may it be an annotation error due to short sequence? broader function? Contamination from different source?	.
Sopsis_16996_1	73	fucoxanthin-chlorophyll a c light-harvesting partial	Skeletonema costatum	AAB70099	2.22846e-23	diatom	C:light-harvesting complex; C:photosystem II; P:protein-chromophore linkage; F:chlorophyll binding; C:integral to membrane; P:photosynthesis; C:chloroplast thylakoid membrane	-	-	-	Transcript present in heterotrophic ciliate only; gene found in its food algae but the latter has blast hit against cryptopythes (so this would not be food contamination); aparent link to plastid or photosyntesis; some sequences are very short and 'hypotetical'; may it be an annotation error due to short sequence? broader function? Contamination from different source?	.
Sopsis_22672_1	106	hypothetical protein, photosystem ii reaction center m precursor	Emiliania huxleyi	EOD08471	1.12511e-54	haptophyta	C:photosystem II; P:photosynthesis; C:integral to membrane	C:photosystem II; P:photosynthesis; C:integral to membrane	-	-	Transcript present in heterotrophic ciliate only; gene found in its food algae but the latter has blast hit against cryptopythes (so this would not be food contamination); aparent link to plastid or photosyntesis; some sequences are very short and 'hypotetical'; may it be an annotation error due to short sequence? broader function? Contamination from different source?	.
Sopsis_19110_1	96	oxygen-evolving enhancer protein	Emiliania huxleyi	EOD09025	8.42331e-55	haptophyta	C:extrinsic to membrane; F:calcium ion binding; P:photosystem II stabilization; C:oxygen evolving complex	F:calcium ion binding; C:photosystem II; C:oxygen evolving complex; P:photosynthesis; C:extrinsic to membrane; P:photosystem II stabilization	-	-	-
Sopsis_16069_1	169	protein fucoxanthin chlorophyll a c protein	Isochrysis galbana	ABA55531	2.09442e-86	haptophyta	P:photosynthesis, light harvesting; C:chloroplast; C:thylakoid; C:membrane	C:membrane	-	-	Transcript present in heterotrophic ciliate only; gene found in its food algae but the latter has blast hit against cryptopythes (so this would not be food contamination); aparent link to plastid or photosyntesis; some sequences are very short and 'hypotetical'; may it be an annotation error due to short sequence? broader function? Contamination from different source?	.
Sopsis_17585_1	188	light harvesting protein	Isochrysis galbana	ABA55522	1.24444e-111	haptophyta	P:photosynthesis, light harvesting; C:membrane	C:membrane	-	-	Transcript present in heterotrophic ciliate only; gene found in its food algae but the latter has blast hit against cryptopythes (so this would not be food contamination); aparent link to plastid or photosyntesis; some sequences are very short and 'hypotetical'; may it be an annotation error due to short sequence? broader function? Contamination from different source?	.
Sopsis_16749_1	114	cytochrome c553	Isochrysis galbana	AAW79334	9.05967e-45	haptophyta	P:electron transport chain; F:electron carrier activity; F:heme binding; P:photosynthesis; C:chloroplast thylakoid lumen	F:iron ion binding; F:electron carrier activity; F:heme binding	-	-	-
Sopsis_19931_1	46	oxygen-evolving enhancer protein	Isochrysis galbana	AAM77466	1.53929e-19	haptophyta	C:extrinsic to membrane; F:calcium ion binding; P:photosystem II stabilization; C:oxygen evolving complex	F:calcium ion binding; C:photosystem II; C:oxygen evolving complex; P:photosynthesis; C:extrinsic to membrane; P:photosystem II stabilization	-	-	-
Sopsis_23176_1	81	oxygen-evolving enhancer protein	Isochrysis galbana	AAM77466	2.26883e-41	haptophyta	C:extrinsic to membrane; F:calcium ion binding; P:photosystem II stabilization; C:oxygen evolving complex	F:calcium ion binding; C:photosystem II; C:oxygen evolving complex; P:photosynthesis; C:extrinsic to membrane; P:photosystem II stabilization	-	-	-
Transcripts that blast within prey lineage and very likely are food contamination
Sopsis_8422_1	48	phycoerythrin alpha-subunit 2	Rhodomonas sp	ACU45311	9.7873e-23	cryptophyte	P:protein-chromophore linkage; C:phycobilisome; P:photosynthesis; C:chloroplast thylakoid membrane; P:electron transport chain	C:phycobilisome	-	-	-
Sopsis_14717_1	40	phycoerythrin alpha-subunit 2	Rhodomonas sp	ACU45311	6.08886e-13	cryptophyte	P:protein-chromophore linkage; C:phycobilisome; P:photosynthesis; C:chloroplast thylakoid membrane; P:electron transport chain	C:phycobilisome	-	-	-
* Following bibliography [1-2]
References:
1. Caron DA, Countway PD, Jones AC, Kim DY, Schnetzer A (2012) Marine Protistan Diversity. Annu Rev Mar Sci 4: 467-493.
2. Katz LA (2012) Origin and Diversification of Eukaryotes. Annu Rev Microbiol 66: 411-427.
3. Torruella G, Suga H, Riutort M, Peretó J, Ruiz-Trillo I (2009) The Evolutionary History of Lysine Biosynthesis Pathways Within Eukaryotes. J Mol Evol 69: 240-248.
